# Supplementary material for: (S)-1,2,4-Trimethyl­piperazine-1,4-diium tetra­chloridozincate(II)
Source: Acta Crystallogr Sect E Struct Rep Online. 2010 Jul 24;66(Pt 8):m1013. doi: 10.1107/S1600536810028631 (PMC3007566; doi:10.1107/S1600536810028631)
Supplement: Supplementary file 2 [file e-66-m1013-Isup2.hkl]

# 
# h,k,l, Fc-squared, Fo-squared, sigma(Fo-squared) and status flag 
# 
data_I
_shelx_title ' shelxl in P2(1)2(1)2(1)' 
_shelx_refln_list_code          4 
_shelx_F_calc_maximum      218.39 
_exptl_crystal_F_000       688.00 
_reflns_d_resolution_high  0.7701 
 
loop_ 
 _symmetry_equiv_pos_as_xyz 
 'x, y, z' 
 '-x+1/2, -y, z+1/2' 
 '-x, y+1/2, -z+1/2' 
 'x+1/2, -y+1/2, -z' 
 
_cell_length_a     8.5197 
_cell_length_b     9.7036 
_cell_length_c    17.0130 
_cell_angle_alpha  90.000 
_cell_angle_beta   90.000 
_cell_angle_gamma  90.000 
 
_shelx_F_squared_multiplier     1.000 
 
loop_ 
 _refln_index_h 
 _refln_index_k 
 _refln_index_l 
 _refln_F_squared_calc 
 _refln_F_squared_meas 
 _refln_F_squared_sigma 
 _refln_observed_status 
   2   0   0      689.21      753.14     34.22 o 
   4   0   0     2595.11     2407.47     47.97 o 
   6   0   0     6810.51     6498.15    157.06 o 
   8   0   0     1576.03     1599.30     55.61 o 
  10   0   0      437.78      460.88     71.73 o 
   1   1   0    18525.04    16667.93    138.38 o 
   2   1   0     5621.16     6072.58     59.94 o 
   3   1   0      389.47      476.53      8.83 o 
   4   1   0     2075.64     2148.53     31.34 o 
   5   1   0     2463.45     2513.72     41.61 o 
   6   1   0     1722.07     1724.92     46.18 o 
   7   1   0     2648.30     2587.05     52.78 o 
   8   1   0      368.62      343.07     14.75 o 
   9   1   0      513.89      528.46     19.71 o 
  10   1   0       50.66       27.76     20.30 o 
  11   1   0      329.26      408.03     53.63 o 
   0   2   0    39972.91    34363.98    556.95 o 
   1   2   0        0.15       30.16      3.57 o 
   2   2   0    37973.21    34088.84    377.06 o 
   3   2   0     1478.91     1507.51     21.41 o 
   4   2   0     6188.66     6056.30     85.84 o 
   5   2   0     1417.10     1386.67     25.27 o 
   6   2   0     7040.95     7094.09    124.41 o 
   7   2   0      464.63      476.38     16.64 o 
   8   2   0      269.64      243.43     12.93 o 
   9   2   0      240.63      213.55     12.80 o 
  10   2   0       27.83       27.40     19.60 o 
   1   3   0     6657.89     7159.65     86.47 o 
   2   3   0      262.42      285.84      8.16 o 
   3   3   0     8934.79     9040.65    121.17 o 
   4   3   0     1852.40     1855.28     30.53 o 
   5   3   0     1396.11     1426.07     28.80 o 
   6   3   0      111.86      103.07      7.67 o 
   7   3   0     3604.85     3652.83     77.55 o 
   8   3   0        9.99        6.75      5.08 o 
   9   3   0        6.54       10.24      6.28 o 
  10   3   0       22.56       11.09     17.31 o 
   0   4   0    18409.63    16626.84    359.50 o 
   1   4   0     1134.38     1119.67     17.32 o 
   2   4   0    12434.11    13042.73    164.65 o 
   3   4   0     1232.50     1279.86     22.16 o 
   4   4   0     4390.74     4654.49     76.63 o 
   5   4   0     1161.26     1110.44     23.77 o 
   6   4   0     5372.94     5454.59    107.28 o 
   7   4   0      685.22      680.69     22.53 o 
   8   4   0        5.48        8.23      5.60 o 
   9   4   0        4.33       13.73      7.43 o 
  10   4   0      156.41      122.26     30.32 o 
   1   5   0     2961.01     2890.39     42.02 o 
   2   5   0      380.92      420.60     16.23 o 
   3   5   0      821.66      941.08     18.49 o 
   4   5   0     1874.36     1952.99     45.85 o 
   5   5   0       68.86       68.97      7.16 o 
   6   5   0        3.80       14.43      5.80 o 
   7   5   0     1378.17     1305.61     34.86 o 
   8   5   0       75.99       73.05      9.22 o 
   9   5   0      204.18      199.98     16.65 o 
  10   5   0       38.83       67.83     32.14 o 
   0   6   0    11609.59    12112.84    366.74 o 
   1   6   0      133.81      152.87     11.33 o 
   2   6   0      121.35      126.83      6.79 o 
   3   6   0      188.51      157.91      6.87 o 
   4   6   0      626.18      632.79     16.87 o 
   5   6   0      206.80      245.63     11.52 o 
   6   6   0     2288.64     2369.27     55.25 o 
   7   6   0        0.71        4.11      7.19 o 
   8   6   0       26.36       49.09      9.65 o 
   9   6   0       46.59       32.26     10.90 o 
   1   7   0     1314.81     1219.85     82.13 o 
   2   7   0      473.12      478.89     14.31 o 
   3   7   0     1999.05     1988.26     45.55 o 
   4   7   0       11.74       12.41      6.37 o 
   5   7   0        1.01       -1.68      4.27 o 
   6   7   0      495.26      435.45     17.19 o 
   7   7   0      257.90      257.74     16.67 o 
   8   7   0       23.46       21.85     10.66 o 
   9   7   0       73.53       68.24     29.84 o 
   0   8   0     2473.05     2367.06     96.93 o 
   1   8   0        2.04       35.00     17.60 o 
   2   8   0      220.73      230.81     15.53 o 
   3   8   0       77.86       60.32     10.59 o 
   4   8   0     1804.64     1744.62     46.80 o 
   5   8   0       27.26       59.23     10.58 o 
   6   8   0      222.19      221.77     14.65 o 
   7   8   0       30.66       47.38     11.25 o 
   8   8   0        0.21        8.81      9.12 o 
   1   9   0      624.95      609.95     32.02 o 
   2   9   0      205.82      211.96     27.09 o 
   3   9   0     1008.67     1085.22     42.19 o 
   4   9   0       57.87       96.27     13.68 o 
   5   9   0        3.06        2.80      9.70 o 
   6   9   0        0.74       26.00     14.01 o 
   7   9   0       42.89       71.76     19.20 o 
   0  10   0      544.71      484.42     44.83 o 
   1  10   0        0.81       16.03      9.71 o 
   2  10   0        2.84       22.86     11.91 o 
   3  10   0        0.20        7.34      8.90 o 
   4  10   0      212.10      225.48     18.60 o 
   5  10   0       22.61       25.40     10.03 o 
   6  10   0      240.98      187.62     18.75 o 
   1  11   0       89.74      103.09     14.07 o 
   2  11   0        1.19        6.15     14.53 o 
   3  11   0      479.60      486.72     30.55 o 
   4  11   0       23.35       17.92     14.79 o 
   5  11   0       46.87       71.40     17.03 o 
   0  12   0       47.15      113.45     34.25 o 
   1  12   0        3.52        1.66      8.64 o 
   2  12   0       50.98       53.92     17.25 o 
   3  12   0       56.89       55.07     15.98 o 
   2   0   1     1981.47     1949.75     19.60 o 
   3   0   1        3.95       16.63      3.70 o 
   4   0   1        4.99        6.21      2.60 o 
   5   0   1     5087.68     5036.72     75.79 o 
   6   0   1     1866.72     1825.48     34.86 o 
   7   0   1      972.40      917.26     22.78 o 
   8   0   1     1624.63     1568.04     37.92 o 
   9   0   1        4.46        5.50      5.37 o 
  10   0   1       29.20       67.01     16.44 o 
  11   0   1      166.70      152.96     51.30 o 
 -11   1   1       25.86       42.98     25.22 o 
 -10   1   1       37.67       50.34     14.92 o 
  -9   1   1      130.54      134.72     10.50 o 
  -8   1   1       52.94       67.40      7.84 o 
  -7   1   1      642.77      653.27     18.64 o 
  -6   1   1      842.64      880.48     20.12 o 
  -5   1   1     2964.42     2967.28     47.43 o 
  -4   1   1      300.55      324.04     11.75 o 
  -3   1   1      205.66      218.82      5.57 o 
  -2   1   1      675.79      691.14      8.36 o 
  -1   1   1     8831.84     8886.01     52.93 o 
   1   1   1     8880.23     8932.21     58.86 o 
   3   1   1      212.44      246.31      9.79 o 
   4   1   1      346.06      383.90      7.98 o 
   5   1   1     2990.26     2990.07     47.44 o 
   6   1   1      852.72      883.67     19.72 o 
   7   1   1      674.59      645.52     17.75 o 
   8   1   1      101.01      103.11      8.02 o 
   9   1   1      151.21      146.30     11.98 o 
  10   1   1       39.90       98.61     22.37 o 
  11   1   1       28.54       67.22     59.14 o 
 -10   2   1        0.28        2.84      8.15 o 
  -9   2   1       33.25       46.81      7.95 o 
  -8   2   1      774.11      763.78     23.62 o 
  -7   2   1      691.35      692.96     20.06 o 
  -6   2   1     2082.53     2178.18     55.24 o 
  -5   2   1     5517.24     5610.29     87.05 o 
  -4   2   1      252.12      289.81      7.70 o 
  -3   2   1      608.55      629.68     10.29 o 
  -2   2   1      315.36      294.26      6.98 o 
  -1   2   1     9761.00     9832.48     73.11 o 
   0   2   1      653.43      608.90      7.64 o 
   1   2   1     9755.80     9855.04     83.39 o 
   2   2   1      322.48      321.93      6.43 o 
   3   2   1      546.24      560.72      9.81 o 
   4   2   1      199.95      227.70      9.31 o 
   5   2   1     5359.24     5346.37     86.46 o 
   6   2   1     2051.73     2018.79     39.68 o 
   7   2   1      685.60      676.65     19.10 o 
   8   2   1      771.10      730.16     22.20 o 
   9   2   1       58.56       55.42      9.67 o 
  10   2   1        0.04        6.73     13.25 o 
 -10   3   1       36.19       16.46     19.31 o 
  -9   3   1       49.95       62.22      8.52 o 
  -8   3   1      410.90      388.81     17.88 o 
  -7   3   1      234.39      245.82     12.58 o 
  -6   3   1       87.62       84.83      7.49 o 
  -5   3   1     2211.81     2226.11     40.32 o 
  -4   3   1       37.17       37.99      4.61 o 
  -3   3   1     1138.16     1131.02     19.20 o 
  -2   3   1     1080.02     1039.70     14.13 o 
  -1   3   1     8877.32     9170.52     76.08 o 
   0   3   1     7196.35     7118.64     86.95 o 
   1   3   1     8953.43     9264.66    123.07 o 
   2   3   1     1309.44     1288.64     22.93 o 
   3   3   1     1216.53     1245.94     19.96 o 
   4   3   1       82.65       87.57      5.09 o 
   5   3   1     2295.83     2328.03     41.86 o 
   6   3   1      119.81      119.69      9.31 o 
   7   3   1      229.21      233.41     11.06 o 
   8   3   1      516.05      487.48     17.27 o 
   9   3   1       37.59       27.18      9.11 o 
  10   3   1       36.35       19.51     10.98 o 
 -10   4   1        2.34       -5.24     14.50 o 
  -9   4   1       95.57       92.10     10.27 o 
  -8   4   1      511.34      509.42     18.57 o 
  -7   4   1     1657.76     1697.92     40.50 o 
  -6   4   1      553.97      558.28     18.54 o 
  -5   4   1      761.44      787.27     18.10 o 
  -4   4   1      116.80      122.34      7.73 o 
  -3   4   1     1399.28     1393.13     21.87 o 
  -2   4   1     5093.75     5334.75     64.72 o 
  -1   4   1     4549.02     4679.95     62.59 o 
   0   4   1     1005.28     1012.37     14.22 o 
   1   4   1     4761.44     4797.25    176.14 o 
   2   4   1     5037.14     5291.67     71.96 o 
   3   4   1     1326.42     1295.41     25.42 o 
   4   4   1      151.78      158.71      6.38 o 
   5   4   1      638.25      633.51     17.84 o 
   6   4   1      568.81      574.84     17.35 o 
   7   4   1     1639.49     1666.94     40.65 o 
   8   4   1      483.74      462.28     18.98 o 
   9   4   1      115.34      121.18     13.05 o 
  10   4   1        2.34       30.86     17.43 o 
 -10   5   1      100.47      116.54     21.54 o 
  -9   5   1       98.36       91.36     13.79 o 
  -8   5   1      249.23      238.32     13.81 o 
  -7   5   1      284.02      299.28     14.46 o 
  -6   5   1      269.05      271.01     16.30 o 
  -5   5   1     1177.06     1154.79     29.13 o 
  -4   5   1       11.84       26.80      5.54 o 
  -3   5   1      654.05      698.71     14.36 o 
  -2   5   1     3627.96     3620.20     52.62 o 
  -1   5   1     4136.58     4064.40     58.07 o 
   0   5   1       15.67       37.78      5.25 o 
   1   5   1     3963.68     3977.20    100.35 o 
   2   5   1     4091.65     4126.70     66.10 o 
   3   5   1      651.58      665.13     15.86 o 
   4   5   1       36.84       38.66      6.73 o 
   5   5   1     1342.31     1279.72     28.89 o 
   6   5   1      347.98      347.78     13.66 o 
   7   5   1      303.87      327.53     15.06 o 
   8   5   1      289.07      261.54     15.22 o 
   9   5   1      122.47      136.68     14.97 o 
  10   5   1      106.78      152.53     38.32 o 
  -9   6   1       68.29      100.48     13.35 o 
  -8   6   1      112.76      139.68     12.17 o 
  -7   6   1      325.33      320.37     13.78 o 
  -6   6   1      528.87      546.40     17.32 o 
  -5   6   1     1980.83     2044.50     42.32 o 
  -4   6   1      610.76      624.69     17.48 o 
  -3   6   1        2.66        6.97      3.25 o 
  -2   6   1     1329.76     1308.11     21.23 o 
  -1   6   1     1886.02     1813.70     31.55 o 
   0   6   1      101.74      112.30     15.74 o 
   1   6   1     2079.64     1987.98     29.23 o 
   2   6   1     1133.07     1126.01     26.17 o 
   3   6   1        0.45        9.55      5.43 o 
   4   6   1      626.97      662.70     16.91 o 
   5   6   1     1882.29     1978.20     48.40 o 
   6   6   1      526.80      566.67     22.00 o 
   7   6   1      290.80      285.20     16.79 o 
   8   6   1      118.00      135.68     15.81 o 
   9   6   1       47.70       57.47     15.48 o 
  -9   7   1       61.70       49.82     19.52 o 
  -8   7   1       38.89       45.84     10.27 o 
  -7   7   1        6.97        5.67      5.41 o 
  -6   7   1      445.35      452.15     17.35 o 
  -5   7   1     1966.21     1968.93     46.69 o 
  -4   7   1     1035.77     1042.48     30.50 o 
  -3   7   1      174.72      195.08     11.39 o 
  -2   7   1      109.47      109.95      7.31 o 
  -1   7   1      624.79      613.48     23.65 o 
   0   7   1     1347.21     1390.17     41.84 o 
   1   7   1      592.45      551.68     23.11 o 
   2   7   1      190.00      185.34      8.36 o 
   3   7   1      196.90      226.79     11.48 o 
   4   7   1     1028.74     1062.21     36.84 o 
   5   7   1     1998.85     2046.03     55.32 o 
   6   7   1      465.09      474.57     17.79 o 
   7   7   1       13.73        4.99     12.87 o 
   8   7   1       75.67      109.72     14.37 o 
   9   7   1       56.62       43.93     14.43 o 
  -8   8   1      127.16      135.39     15.03 o 
  -7   8   1       17.11       10.31      8.34 o 
  -6   8   1       98.66       92.80     11.36 o 
  -5   8   1      703.56      701.67     24.82 o 
  -4   8   1      389.82      372.92     22.26 o 
  -3   8   1      354.30      345.54     14.26 o 
  -2   8   1      793.51      800.47     32.19 o 
  -1   8   1      782.66      748.53     28.12 o 
   0   8   1      764.82      776.98     30.20 o 
   1   8   1      650.32      652.56     40.74 o 
   2   8   1      848.90      814.10     31.85 o 
   3   8   1      316.63      314.43     18.93 o 
   4   8   1      355.27      340.52     16.11 o 
   5   8   1      659.56      681.36     25.97 o 
   6   8   1       93.24      114.98     13.10 o 
   7   8   1       26.56       45.48      9.76 o 
   8   8   1      110.08       83.84     20.54 o 
  -7   9   1      197.14      199.28     22.78 o 
  -6   9   1        1.32        6.63      8.98 o 
  -5   9   1       60.09       55.13     11.22 o 
  -4   9   1        6.08        9.91      9.65 o 
  -3   9   1      359.56      348.78     21.33 o 
  -2   9   1      521.08      577.83     27.02 o 
  -1   9   1      393.25      408.95     25.45 o 
   0   9   1      535.13      502.71     26.55 o 
   1   9   1      423.08      410.28     27.50 o 
   2   9   1      499.29      548.93     27.39 o 
   3   9   1      383.36      370.65     22.05 o 
   4   9   1        8.81       15.66      8.12 o 
   5   9   1       75.60      102.79     12.77 o 
   6   9   1        4.75       19.94     10.49 o 
   7   9   1      202.02      229.74     21.05 o 
  -6  10   1       43.24       43.74     17.34 o 
  -5  10   1       49.80       40.81     10.97 o 
  -4  10   1       18.96       36.87     18.64 o 
  -3  10   1      170.33      203.93     21.22 o 
  -2  10   1      554.14      577.60     31.55 o 
  -1  10   1      271.60      254.08     22.92 o 
   0  10   1       13.21       20.18      8.75 o 
   1  10   1      297.64      300.19     21.97 o 
   2  10   1      516.20      524.07     46.02 o 
   3  10   1      174.68      201.22     16.87 o 
   4  10   1       21.05       16.22     10.48 o 
   5  10   1       30.33       18.31     10.40 o 
   6  10   1       36.68       62.35     19.75 o 
  -5  11   1      193.74      178.77     23.71 o 
  -4  11   1       77.41       59.35     14.15 o 
  -3  11   1       32.28       26.36     22.33 o 
  -2  11   1      186.64      225.23     20.30 o 
  -1  11   1      185.28      144.78     18.76 o 
   0  11   1       56.18       67.31     16.07 o 
   1  11   1      149.83      162.11     19.72 o 
   2  11   1      232.31      249.62     24.95 o 
   3  11   1       30.05       30.14     11.99 o 
   4  11   1       61.12       90.82     15.19 o 
   5  11   1      207.15      205.95     22.25 o 
  -3  12   1        1.01       14.08     12.63 o 
  -2  12   1       65.88      102.29     19.53 o 
  -1  12   1       35.33       34.53     12.47 o 
   0  12   1       12.13       24.31     11.67 o 
   1  12   1       50.59       60.67     19.07 o 
   2  12   1       60.11       65.09     22.35 o 
   3  12   1        2.04        7.66      9.66 o 
   1   0   2     2875.13     3315.69     27.99 o 
   2   0   2      171.80      187.13      4.42 o 
   3   0   2       65.37       73.23      2.56 o 
   4   0   2       43.14       39.17      5.13 o 
   5   0   2      305.87      294.22     10.15 o 
   6   0   2       94.02       85.24      5.82 o 
   7   0   2     1073.81     1052.70     25.18 o 
   8   0   2       12.98       19.28      5.61 o 
   9   0   2      473.75      515.27     28.29 o 
  10   0   2      103.25      114.95     19.82 o 
  11   0   2      260.47      268.76     44.44 o 
 -10   1   2      461.45      491.53     33.78 o 
  -9   1   2       86.45       95.88     11.64 o 
  -8   1   2       25.11       18.55      6.22 o 
  -7   1   2      531.20      514.21     15.89 o 
  -6   1   2     2341.59     2292.39     42.50 o 
  -5   1   2     2235.76     2135.02     35.29 o 
  -4   1   2     1423.98     1371.22     21.06 o 
  -3   1   2     2093.89     2108.14     24.48 o 
  -2   1   2       58.53       67.82      2.10 o 
  -1   1   2       27.89       25.49      1.85 o 
   0   1   2     2300.35     2621.58     30.12 o 
   1   1   2       27.48       29.49      1.89 o 
   2   1   2       80.50       90.76      3.57 o 
   3   1   2     2103.08     2066.84     26.06 o 
   4   1   2     1422.71     1370.55     20.15 o 
   5   1   2     2235.31     2136.62     35.20 o 
   6   1   2     2281.43     2194.96     40.28 o 
   7   1   2      536.26      518.13     15.40 o 
   8   1   2       28.35       52.00      8.51 o 
   9   1   2       85.61      100.64     12.75 o 
  10   1   2      469.16      469.38     30.77 o 
 -10   2   2       62.58      113.06     15.49 o 
  -9   2   2       10.83       11.43     14.85 o 
  -8   2   2       27.80       33.08      9.73 o 
  -7   2   2     1585.85     1596.60     37.61 o 
  -6   2   2      628.80      604.39     16.76 o 
  -5   2   2      405.57      410.49     10.39 o 
  -4   2   2     1066.04     1064.17     17.77 o 
  -3   2   2     8522.58     8637.52    104.60 o 
  -2   2   2     2088.49     2143.75     22.03 o 
  -1   2   2      144.82      187.69      3.42 o 
   0   2   2       51.24       52.43      3.18 o 
   2   2   2     2078.64     2163.24     29.42 o 
   3   2   2     8660.96     8676.65    109.27 o 
   4   2   2     1070.11     1067.49     18.62 o 
   5   2   2      412.35      388.35     12.37 o 
   6   2   2      627.08      574.45     15.31 o 
   7   2   2     1555.13     1563.44     35.89 o 
   8   2   2       30.29       25.68      5.96 o 
   9   2   2       21.37       18.82      8.85 o 
  10   2   2       62.28       61.88     13.53 o 
 -10   3   2      130.33      161.68     22.19 o 
  -9   3   2       31.03       34.56      8.80 o 
  -8   3   2      104.48       96.88      9.24 o 
  -7   3   2      512.19      494.56     16.84 o 
  -6   3   2     1126.76     1169.14     25.95 o 
  -5   3   2       90.51       91.35      6.48 o 
  -4   3   2     5224.58     5182.10     77.01 o 
  -3   3   2       72.97       78.79      5.35 o 
  -2   3   2     2803.22     2854.90     32.73 o 
  -1   3   2      374.68      357.16      5.58 o 
   0   3   2      572.21      581.44     10.22 o 
   1   3   2      378.17      386.90     11.08 o 
   2   3   2     2764.12     2849.18     39.36 o 
   3   3   2       69.58       78.41      5.08 o 
   4   3   2     5123.97     5142.51     79.73 o 
   5   3   2       93.09      101.68      6.81 o 
   6   3   2     1017.51     1062.23     26.11 o 
   7   3   2      501.15      493.41     17.04 o 
   8   3   2      119.65      118.76      9.35 o 
   9   3   2       30.04       18.87     11.28 o 
  10   3   2      149.08      131.51     18.37 o 
 -10   4   2       42.13       28.61     34.40 o 
  -9   4   2      197.73      189.19     16.08 o 
  -8   4   2      377.39      357.57     16.31 o 
  -7   4   2      393.52      384.69     15.72 o 
  -6   4   2      275.01      279.32     12.30 o 
  -5   4   2      108.18      116.60      6.95 o 
  -4   4   2      939.44      865.12     16.61 o 
  -3   4   2      648.98      596.37     12.10 o 
  -2   4   2      638.94      633.25     10.64 o 
  -1   4   2     3053.90     3264.27     38.75 o 
   0   4   2       36.66       48.22      2.62 o 
   1   4   2     3166.58     3443.68     88.36 o 
   2   4   2      655.30      661.65     12.58 o 
   3   4   2      758.05      697.62     14.82 o 
   4   4   2      945.89      867.15     21.43 o 
   5   4   2      117.05      124.74      7.33 o 
   6   4   2      280.52      275.54     12.11 o 
   7   4   2      368.57      386.01     16.64 o 
   8   4   2      372.66      326.37     19.21 o 
   9   4   2      218.34      222.13     20.24 o 
  10   4   2       41.73       16.77     13.17 o 
 -10   5   2      308.69      333.27     37.41 o 
  -9   5   2        4.29       27.56     10.39 o 
  -8   5   2       32.19       47.36      8.86 o 
  -7   5   2      105.06      103.21      8.68 o 
  -6   5   2     1050.96     1016.27     27.55 o 
  -5   5   2      108.54      101.22      6.82 o 
  -4   5   2      674.73      685.73     15.24 o 
  -3   5   2       20.07       30.76      5.24 o 
  -2   5   2      885.60      974.77     16.43 o 
  -1   5   2     1231.83     1238.58     17.68 o 
   0   5   2    14063.36    14255.30    197.10 o 
   1   5   2     1228.51     1318.97     31.31 o 
   2   5   2      916.78      982.44     15.15 o 
   3   5   2       18.02       18.27      3.85 o 
   4   5   2      583.51      599.68     17.71 o 
   5   5   2      108.70       99.97      9.33 o 
   6   5   2      942.68      914.97     29.06 o 
   7   5   2      102.35       98.36      8.79 o 
   8   5   2       41.87       27.61      9.10 o 
   9   5   2        3.22        4.60     11.04 o 
  10   5   2      335.56      306.34     33.18 o 
  -9   6   2       60.03       50.53     15.08 o 
  -8   6   2       35.36       31.65      8.58 o 
  -7   6   2      616.62      587.65     20.21 o 
  -6   6   2      312.21      319.32     13.23 o 
  -5   6   2       20.76       15.74      6.91 o 
  -4   6   2       88.51       80.92      6.41 o 
  -3   6   2      704.37      718.26     17.69 o 
  -2   6   2       80.71       77.10      8.20 o 
  -1   6   2     2541.30     2473.98     42.36 o 
   0   6   2      336.94      303.90      8.23 o 
   1   6   2     2611.87     2376.51     62.03 o 
   2   6   2       83.09       78.80      5.95 o 
   3   6   2      809.41      775.73     15.84 o 
   4   6   2       88.11       87.70      7.42 o 
   5   6   2       26.73       33.63      6.39 o 
   6   6   2      310.46      308.02     16.89 o 
   7   6   2      607.11      577.59     24.57 o 
   8   6   2       36.34       36.35      8.59 o 
   9   6   2       82.11       87.29     17.64 o 
  -9   7   2      125.59       91.14     39.39 o 
  -8   7   2       58.03       84.06     11.88 o 
  -7   7   2       31.18       24.48      6.44 o 
  -6   7   2      638.70      657.64     20.27 o 
  -5   7   2      197.04      180.45     10.96 o 
  -4   7   2     1084.22     1064.13     26.10 o 
  -3   7   2      161.40      146.46     10.67 o 
  -2   7   2      730.42      696.52     17.87 o 
  -1   7   2      191.47      196.42     14.39 o 
   0   7   2      383.56      387.54     19.74 o 
   1   7   2      189.14      192.99     12.02 o 
   2   7   2      747.62      701.29     17.95 o 
   3   7   2      159.02      168.26      9.82 o 
   4   7   2     1032.87     1031.81     31.28 o 
   5   7   2      189.31      162.17     13.35 o 
   6   7   2      590.80      582.64     27.07 o 
   7   7   2       33.36       20.61     10.42 o 
   8   7   2       65.54       77.73     14.60 o 
   9   7   2      127.32      124.54     18.88 o 
  -8   8   2        7.28        1.98     13.01 o 
  -7   8   2      158.41      167.26     17.30 o 
  -6   8   2       13.28       10.79      7.15 o 
  -5   8   2       20.64       21.48      7.37 o 
  -4   8   2       60.14       75.70      8.22 o 
  -3   8   2     1552.44     1531.97     39.60 o 
  -2   8   2      225.65      214.14     13.29 o 
  -1   8   2       58.40       63.39      9.05 o 
   0   8   2      194.40      179.72     16.42 o 
   1   8   2       95.04       78.09     10.29 o 
   2   8   2      224.05      227.32     21.48 o 
   3   8   2     1612.27     1582.86     70.81 o 
   4   8   2       61.22       63.86      8.85 o 
   5   8   2       21.67       36.65      8.52 o 
   6   8   2       14.16        6.66      7.91 o 
   7   8   2      178.83      169.49     15.92 o 
   8   8   2        8.28        5.50     15.75 o 
  -7   9   2       62.50       68.38     18.91 o 
  -6   9   2      185.51      178.42     18.35 o 
  -5   9   2       35.05       50.43     11.89 o 
  -4   9   2      494.22      535.40     29.60 o 
  -3   9   2       71.22       89.36     13.92 o 
  -2   9   2      167.39      162.75     17.87 o 
  -1   9   2      239.31      253.65     25.25 o 
   0   9   2      534.27      521.31     24.48 o 
   1   9   2      236.81      255.12     17.80 o 
   2   9   2      180.78      188.63     16.73 o 
   3   9   2       70.47       65.62     11.47 o 
   4   9   2      474.63      513.09     28.78 o 
   5   9   2       32.13       55.90     11.93 o 
   6   9   2      167.31      186.59     29.79 o 
   7   9   2       62.79      119.71     18.14 o 
  -6  10   2        3.13       11.25     13.27 o 
  -5  10   2       20.07       13.41     11.30 o 
  -4  10   2       19.37       17.63      9.49 o 
  -3  10   2      205.18      263.32     21.70 o 
  -2  10   2       38.17       31.23     14.17 o 
  -1  10   2      323.03      366.93     23.41 o 
   0  10   2       29.94       37.41     17.92 o 
   1  10   2      331.41      351.99     25.01 o 
   2  10   2       41.82       83.88     24.89 o 
   3  10   2      226.38      286.94     28.90 o 
   4  10   2       19.42       26.48     10.60 o 
   5  10   2       19.45       29.02     16.46 o 
   6  10   2        4.41       11.68      9.80 o 
  -5  11   2       37.65       16.21     10.58 o 
  -4  11   2       28.48       23.59     11.87 o 
  -3  11   2       44.02       47.12     12.06 o 
  -2  11   2        5.37       -4.71      8.09 o 
  -1  11   2        6.35       13.13     11.50 o 
   0  11   2      277.41      299.79     27.65 o 
   1  11   2        7.46       12.14     10.53 o 
   2  11   2        8.37       -6.65     10.70 o 
   3  11   2       41.63       54.22     24.29 o 
   4  11   2       23.47       24.30     12.07 o 
   5  11   2       36.75       21.78     14.76 o 
  -3  12   2      100.02       99.77     17.94 o 
  -2  12   2       14.81       11.02     12.61 o 
  -1  12   2       32.52       63.37     14.06 o 
   0  12   2        7.71        5.96     11.70 o 
   1  12   2       36.24       51.46     16.86 o 
   2  12   2       16.62       23.49     10.44 o 
   3  12   2       94.67       83.42     15.56 o 
   1   0   3     7612.63     7504.73     37.34 o 
   2   0   3     8833.83     8830.48    131.67 o 
   3   0   3      599.91      630.31      8.00 o 
   4   0   3      901.25      787.87     24.36 o 
   5   0   3      423.10      419.84     11.36 o 
   6   0   3      140.75      141.65      7.12 o 
   7   0   3       59.52       67.36      6.06 o 
   8   0   3      489.35      506.39     16.88 o 
   9   0   3       48.95       41.37      9.60 o 
  10   0   3        5.37        8.62     10.05 o 
 -10   1   3      146.61      140.09     16.90 o 
  -9   1   3      597.60      662.17     41.34 o 
  -8   1   3      791.28      765.26     22.26 o 
  -7   1   3      161.99      139.83      8.83 o 
  -6   1   3      448.12      447.28     12.62 o 
  -5   1   3     3253.26     3186.30     48.96 o 
  -4   1   3     1970.56     1991.25     28.25 o 
  -3   1   3     1656.93     1679.48     18.85 o 
  -2   1   3     9328.22     9220.66     77.11 o 
  -1   1   3     5372.98     5429.83     83.69 o 
   0   1   3      319.79      349.59      5.05 o 
   1   1   3     5312.67     5205.05     47.33 o 
   2   1   3     9536.80     9685.64    117.63 o 
   3   1   3     1726.51     1738.26     26.97 o 
   4   1   3     1990.70     1935.41     26.21 o 
   5   1   3     3207.72     3178.50     47.52 o 
   6   1   3      463.34      455.93     16.14 o 
   7   1   3      147.87      134.63     12.12 o 
   8   1   3      782.98      751.32     25.54 o 
   9   1   3      575.28      562.00     30.36 o 
  10   1   3      147.17      172.69     18.43 o 
 -10   2   3        0.37        9.80     10.36 o 
  -9   2   3       80.72       89.64     14.95 o 
  -8   2   3      428.93      409.04     15.71 o 
  -7   2   3      235.00      224.16     10.29 o 
  -6   2   3      361.07      387.00     11.97 o 
  -5   2   3     2145.65     2123.25     32.70 o 
  -4   2   3     1915.24     1938.06     28.45 o 
  -3   2   3      184.72      195.52      6.75 o 
  -2   2   3     3183.40     3190.81     30.65 o 
  -1   2   3     5538.81     5638.46     62.47 o 
   0   2   3       76.43       69.56      3.45 o 
   1   2   3     5873.73     5871.30     63.35 o 
   2   2   3     2979.41     2942.34     41.01 o 
   3   2   3      144.31      158.51      6.87 o 
   4   2   3     1909.49     1941.56     30.92 o 
   5   2   3     2065.23     2041.22     41.74 o 
   6   2   3      326.11      318.86     11.13 o 
   7   2   3      195.79      186.91     10.31 o 
   8   2   3      402.80      378.27     17.08 o 
   9   2   3       81.59       93.69     12.50 o 
  10   2   3        0.73       10.44     10.51 o 
 -10   3   3      140.90      125.12     20.78 o 
  -9   3   3      391.48      388.96     25.16 o 
  -8   3   3      828.27      858.59     26.99 o 
  -7   3   3       89.74       94.03      8.45 o 
  -6   3   3      269.18      270.18     11.09 o 
  -5   3   3     2330.13     2386.80     41.70 o 
  -4   3   3     2526.61     2687.43     42.47 o 
  -3   3   3      737.76      771.37     12.23 o 
  -2   3   3     4625.04     4553.03     52.06 o 
  -1   3   3     5047.36     5136.93     52.78 o 
   0   3   3       14.59       14.23      2.37 o 
   1   3   3     4747.03     4779.36     55.98 o 
   2   3   3     5103.54     5193.34    122.07 o 
   3   3   3      691.45      684.79     15.06 o 
   4   3   3     2613.58     2698.65     42.96 o 
   5   3   3     2344.70     2435.83     52.62 o 
   6   3   3      314.69      335.92     12.16 o 
   7   3   3      114.51      130.25      8.01 o 
   8   3   3      828.53      859.31     30.32 o 
   9   3   3      413.25      414.74     26.11 o 
  10   3   3      145.50      131.25     18.80 o 
 -10   4   3        5.41       -0.03     12.65 o 
  -9   4   3      194.80      192.77     18.23 o 
  -8   4   3      478.54      487.71     18.97 o 
  -7   4   3      576.57      571.47     19.07 o 
  -6   4   3      405.49      376.71     13.92 o 
  -5   4   3      566.86      504.85     12.16 o 
  -4   4   3      474.30      519.17     13.93 o 
  -3   4   3      596.17      574.89     10.86 o 
  -2   4   3     5873.54     6025.74     73.38 o 
  -1   4   3     1307.74     1280.70     17.00 o 
   0   4   3       51.46       60.10      5.96 o 
   1   4   3     1342.39     1297.30     16.52 o 
   2   4   3     5531.41     5799.86     82.81 o 
   3   4   3      514.24      523.03     16.43 o 
   4   4   3      469.94      492.42     15.34 o 
   5   4   3      397.16      373.38     16.32 o 
   6   4   3      362.48      349.93     13.82 o 
   7   4   3      538.43      525.65     18.59 o 
   8   4   3      453.68      449.00     22.34 o 
   9   4   3      203.15      190.89     20.38 o 
  10   4   3        4.69        6.46      9.42 o 
 -10   5   3       21.80       30.08     20.75 o 
  -9   5   3      189.59      204.98     18.57 o 
  -8   5   3      857.74      835.30     26.40 o 
  -7   5   3       98.08      104.80      8.22 o 
  -6   5   3       38.20       56.02      5.62 o 
  -5   5   3     1181.29     1183.48     25.55 o 
  -4   5   3      658.59      639.95     15.42 o 
  -3   5   3      492.09      470.28     11.62 o 
  -2   5   3     3228.15     3268.12     46.54 o 
  -1   5   3     2254.23     2325.71     33.60 o 
   0   5   3     2974.66     2937.16     32.04 o 
   1   5   3     2318.35     2504.50     75.88 o 
   2   5   3     3265.83     3477.08     90.18 o 
   3   5   3      537.01      526.10     16.91 o 
   4   5   3      684.14      655.21     16.95 o 
   5   5   3     1150.17     1153.56     31.98 o 
   6   5   3       17.67        9.77      6.95 o 
   7   5   3       84.57       85.38     11.35 o 
   8   5   3      917.03      866.14     31.92 o 
   9   5   3      174.21      174.83     30.96 o 
  10   5   3       23.45       24.32     15.88 o 
  -9   6   3      134.07       92.34     13.71 o 
  -8   6   3      354.32      380.62     24.90 o 
  -7   6   3        2.66       -1.93      4.14 o 
  -6   6   3      559.46      527.10     15.74 o 
  -5   6   3     1391.30     1346.14     31.56 o 
  -4   6   3      984.04     1004.11     21.96 o 
  -3   6   3      651.41      630.07     14.64 o 
  -2   6   3      883.87      890.40     18.55 o 
  -1   6   3      780.55      814.07     17.70 o 
   0   6   3     1589.33     1597.10     29.30 o 
   1   6   3      703.99      737.21     19.73 o 
   2   6   3      959.25      953.60     24.45 o 
   3   6   3      592.38      584.80     15.36 o 
   4   6   3      972.34      960.33     24.98 o 
   5   6   3     1228.66     1254.48     35.29 o 
   6   6   3      541.66      517.38     21.22 o 
   7   6   3        2.24        2.37      4.83 o 
   8   6   3      313.34      312.23     20.83 o 
   9   6   3      163.60      137.95     20.90 o 
  -9   7   3       62.87       49.19     24.30 o 
  -8   7   3       82.72      117.08     21.64 o 
  -7   7   3        5.19       18.27      7.56 o 
  -6   7   3      304.19      343.22     14.32 o 
  -5   7   3     1238.74     1293.66     32.35 o 
  -4   7   3     1405.72     1339.32     31.94 o 
  -3   7   3       23.99       35.61      6.53 o 
  -2   7   3      587.75      604.88     18.03 o 
  -1   7   3     1037.33     1046.02     23.61 o 
   0   7   3       20.45       17.81      9.80 o 
   1   7   3     1100.68     1087.46     35.51 o 
   2   7   3      703.62      711.80     18.51 o 
   3   7   3       27.00       45.21      7.60 o 
   4   7   3     1411.18     1378.83     38.94 o 
   5   7   3     1280.62     1324.20     43.84 o 
   6   7   3      305.86      341.50     18.66 o 
   7   7   3        1.58        4.79      8.75 o 
   8   7   3      117.72      151.09     16.64 o 
   9   7   3       69.26       78.92     15.93 o 
  -8   8   3      271.82      252.31     31.62 o 
  -7   8   3       84.58       99.88     13.17 o 
  -6   8   3      176.97      166.26     15.90 o 
  -5   8   3      440.28      428.37     19.50 o 
  -4   8   3      109.80      116.20      9.92 o 
  -3   8   3        9.09        7.32      5.17 o 
  -2   8   3     1108.13     1068.30     40.45 o 
  -1   8   3      574.65      621.55     30.63 o 
   0   8   3       60.40       69.17     10.03 o 
   1   8   3      691.24      766.04     32.17 o 
   2   8   3     1015.78     1028.09     41.77 o 
   3   8   3       10.95       15.19      7.71 o 
   4   8   3      139.71      147.96     12.10 o 
   5   8   3      377.61      370.12     21.15 o 
   6   8   3      174.22      173.01     14.69 o 
   7   8   3       67.36       69.29     11.68 o 
   8   8   3      270.77      243.73     24.69 o 
  -7   9   3      181.66      198.18     23.80 o 
  -6   9   3       24.26       26.81     11.40 o 
  -5   9   3       15.93       16.95      8.73 o 
  -4   9   3       12.83       28.44     19.79 o 
  -3   9   3      201.58      233.44     17.44 o 
  -2   9   3      961.01      891.05     54.55 o 
  -1   9   3      927.63      901.68     38.42 o 
   0   9   3        6.96       12.51      8.41 o 
   1   9   3      900.94      846.32     34.65 o 
   2   9   3     1020.93     1010.02     43.49 o 
   3   9   3      190.49      185.01     18.24 o 
   4   9   3       11.12        9.16     10.59 o 
   5   9   3       27.55       23.38      9.56 o 
   6   9   3       35.96       53.21     14.75 o 
   7   9   3      179.87      191.56     23.56 o 
  -6  10   3        3.08       -5.07     10.73 o 
  -5  10   3       11.87       16.53      9.19 o 
  -4  10   3        8.61        3.22      8.66 o 
  -3  10   3      285.14      294.98     22.28 o 
  -2  10   3      397.92      384.55     24.45 o 
  -1  10   3      226.81      243.69     27.51 o 
   0  10   3       95.30      117.73     15.73 o 
   1  10   3      212.29      210.30     20.17 o 
   2  10   3      401.76      406.89     30.04 o 
   3  10   3      276.33      268.22     23.19 o 
   4  10   3        3.17       10.08     10.35 o 
   5  10   3       15.13        9.55     10.22 o 
   6  10   3        3.39        4.56      9.58 o 
  -5  11   3      189.60      170.55     26.56 o 
  -4  11   3       83.06       81.57     27.20 o 
  -3  11   3       25.11       19.76     10.50 o 
  -2  11   3      165.12      174.54     20.97 o 
  -1  11   3      254.38      259.40     22.48 o 
   0  11   3       72.23       69.72     13.67 o 
   1  11   3      279.57      212.96     22.57 o 
   2  11   3      138.86      142.17     17.84 o 
   3  11   3       30.52       21.11     11.69 o 
   4  11   3       93.04      127.49     34.55 o 
   5  11   3      177.13      206.46     22.84 o 
  -3  12   3        4.84       13.82     10.36 o 
  -2  12   3       32.38       43.48     17.47 o 
  -1  12   3       19.03       15.07     10.76 o 
   0  12   3        6.85       14.68     11.80 o 
   1  12   3       13.03       37.62     22.16 o 
   2  12   3       26.42       19.84     12.13 o 
   3  12   3        3.01        7.76     10.77 o 
   0   0   4    47695.66    39127.36    769.32 o 
   1   0   4      161.72      163.94      4.87 o 
   2   0   4    15452.47    15736.63    198.26 o 
   3   0   4        1.74        5.97      1.54 o 
   4   0   4     3194.48     3393.07     98.18 o 
   5   0   4        0.26        5.03      3.21 o 
   6   0   4      442.42      439.96     10.95 o 
   7   0   4      154.30      140.74      7.73 o 
   8   0   4      215.25      210.31     17.18 o 
   9   0   4      131.86      148.20     20.24 o 
  10   0   4     1617.87     1586.14     69.00 o 
 -10   1   4       45.17       46.73     23.90 o 
  -9   1   4      998.38     1009.00     43.55 o 
  -8   1   4      401.40      364.98     19.94 o 
  -7   1   4      467.27      463.09     22.50 o 
  -6   1   4      819.59      830.98     18.50 o 
  -5   1   4     3034.74     3085.63     46.50 o 
  -4   1   4     3804.75     3734.77     53.69 o 
  -3   1   4    23161.00    22333.73    166.34 o 
  -2   1   4     2758.63     2834.83     36.73 o 
  -1   1   4    32978.20    29923.54    251.74 o 
   0   1   4       87.47       87.12      2.63 o 
   1   1   4    33067.23    30442.75    349.28 o 
   2   1   4     2756.76     2860.87     46.34 o 
   3   1   4    23098.58    22316.81    374.86 o 
   4   1   4     3771.42     3710.90     55.64 o 
   5   1   4     3035.01     3096.36     47.55 o 
   6   1   4      820.28      826.86     17.66 o 
   7   1   4      485.16      474.47     17.96 o 
   8   1   4      399.85      398.58     22.83 o 
   9   1   4     1009.64      994.24     44.36 o 
  10   1   4       47.28       37.53     13.71 o 
 -10   2   4      477.70      481.81     32.90 o 
  -9   2   4       60.30       88.51     17.27 o 
  -8   2   4      770.00      787.79     36.93 o 
  -7   2   4     1111.67     1077.40     25.83 o 
  -6   2   4      859.60      896.60     20.79 o 
  -5   2   4     1050.73     1014.08     17.14 o 
  -4   2   4     5722.91     6008.01     78.39 o 
  -3   2   4      770.82      814.99     11.76 o 
  -2   2   4     1281.36     1239.28     13.38 o 
  -1   2   4     1826.10     1842.88     18.76 o 
   0   2   4     1684.90     1963.63     49.36 o 
   1   2   4     1821.99     1856.76     23.57 o 
   2   2   4     1295.64     1235.18     19.61 o 
   3   2   4      768.48      825.35     16.72 o 
   4   2   4     5638.82     5944.57    105.71 o 
   5   2   4     1055.75     1065.01     22.07 o 
   6   2   4      882.30      900.78     19.16 o 
   7   2   4     1103.62     1053.34     31.05 o 
   8   2   4      775.95      796.81     37.07 o 
   9   2   4       58.38       60.14     13.31 o 
  10   2   4      491.62      446.44     31.28 o 
 -10   3   4        9.19        1.32      9.53 o 
  -9   3   4      192.75      200.63     21.41 o 
  -8   3   4       31.97       36.79      7.90 o 
  -7   3   4     1560.16     1604.01     38.51 o 
  -6   3   4      233.14      224.06     11.62 o 
  -5   3   4     1038.71     1071.44     23.85 o 
  -4   3   4       36.89       29.84      3.24 o 
  -3   3   4    31647.67    31211.90    369.91 o 
  -2   3   4     1400.79     1364.91     17.46 o 
  -1   3   4       23.88       26.79      2.87 o 
   0   3   4        4.84        9.09      2.08 o 
   2   3   4     1382.20     1407.41     22.63 o 
   3   3   4    31735.13    30778.04    500.30 o 
   4   3   4       35.56       34.69      4.27 o 
   5   3   4     1036.55     1053.93     28.37 o 
   6   3   4      226.50      222.49      9.70 o 
   7   3   4     1635.16     1663.12     44.62 o 
   8   3   4       34.26       41.32     10.27 o 
   9   3   4      205.16      224.32     21.40 o 
  10   3   4        9.41        4.04      9.17 o 
 -10   4   4      382.78      392.90     33.19 o 
  -9   4   4      285.42      259.72     22.30 o 
  -8   4   4      515.12      528.33     22.69 o 
  -7   4   4       75.24       77.33      7.46 o 
  -6   4   4     1091.93     1090.22     22.97 o 
  -5   4   4     1356.77     1364.83     25.38 o 
  -4   4   4     3064.17     3138.21     46.17 o 
  -3   4   4     2191.84     2184.68     31.39 o 
  -2   4   4      787.23      861.99     14.57 o 
  -1   4   4      483.87      501.45      9.23 o 
   0   4   4     1517.59     1437.49     31.11 o 
   1   4   4      491.51      458.06     11.23 o 
   2   4   4      823.76      908.28     16.89 o 
   3   4   4     2173.56     2157.30     40.70 o 
   4   4   4     3079.70     3213.78     64.24 o 
   5   4   4     1343.32     1347.83     35.24 o 
   6   4   4     1079.30      997.10     32.49 o 
   7   4   4       77.69       84.05      8.94 o 
   8   4   4      520.83      521.28     28.71 o 
   9   4   4      283.13      268.81     22.46 o 
  10   4   4      379.15      338.71     28.47 o 
  -9   5   4      575.88      598.15     34.49 o 
  -8   5   4       19.89       22.93      8.27 o 
  -7   5   4     1002.89      947.94     27.81 o 
  -6   5   4      663.47      623.47     17.39 o 
  -5   5   4     1011.95      983.47     22.06 o 
  -4   5   4        7.84       13.94      5.51 o 
  -3   5   4     4341.31     4505.83     67.96 o 
  -2   5   4      368.93      369.46      9.09 o 
  -1   5   4     6140.59     6214.88     86.05 o 
   0   5   4        3.16        1.09      1.90 o 
   1   5   4     6167.64     6212.41     75.86 o 
   2   5   4      359.32      355.91      8.86 o 
   3   5   4     4481.88     4585.31     80.40 o 
   4   5   4       11.18        8.90      4.82 o 
   5   5   4      995.62      950.06     28.60 o 
   6   5   4      663.47      610.44     22.30 o 
   7   5   4     1025.98     1011.35     36.47 o 
   8   5   4       21.20       36.68     13.04 o 
   9   5   4      585.59      615.91     34.98 o 
  -9   6   4       39.14       44.09     11.75 o 
  -8   6   4       19.32       37.28     10.79 o 
  -7   6   4      338.09      330.75     15.64 o 
  -6   6   4      763.59      765.71     21.39 o 
  -5   6   4       37.36       47.72      6.41 o 
  -4   6   4      271.34      269.27     10.54 o 
  -3   6   4       83.03       86.27      5.87 o 
  -2   6   4       18.08       16.94      3.72 o 
  -1   6   4      692.57      696.70     14.28 o 
   0   6   4     5694.71     5964.28    104.33 o 
   1   6   4      688.51      745.97     35.80 o 
   2   6   4       33.78       29.16      4.38 o 
   3   6   4       80.92       79.39      8.18 o 
   4   6   4      300.87      289.37     11.91 o 
   5   6   4       44.19       58.46      7.25 o 
   6   6   4      730.54      756.18     32.79 o 
   7   6   4      332.39      365.76     19.75 o 
   8   6   4       17.61       11.88      9.08 o 
   9   6   4       38.65       12.19     13.73 o 
  -8   7   4       46.72       46.65     13.07 o 
  -7   7   4      501.27      496.81     21.67 o 
  -6   7   4       24.38       57.33     10.65 o 
  -5   7   4        0.17        2.23      4.77 o 
  -4   7   4      416.49      418.42     14.87 o 
  -3   7   4     2540.27     2457.39     48.39 o 
  -2   7   4       38.71       53.38      6.91 o 
  -1   7   4     1337.03     1231.02     44.34 o 
   0   7   4        1.16       -0.55      3.16 o 
   1   7   4     1363.14     1404.23     40.30 o 
   2   7   4       36.75       47.53      7.65 o 
   3   7   4     2505.23     2495.04     58.37 o 
   4   7   4      415.49      466.33     22.58 o 
   5   7   4        0.43       25.14     18.98 o 
   6   7   4       24.33       58.33     13.32 o 
   7   7   4      516.41      516.11     30.10 o 
   8   7   4       47.87       38.27     12.02 o 
  -8   8   4        1.36       16.15     13.92 o 
  -7   8   4       54.58       83.41     10.69 o 
  -6   8   4      104.34      108.88     11.28 o 
  -5   8   4        8.80       15.00      7.16 o 
  -4   8   4     1070.43      997.13     31.90 o 
  -3   8   4        0.94       -3.18      4.57 o 
  -2   8   4      496.88      497.62     18.10 o 
  -1   8   4      316.18      289.80     20.79 o 
   0   8   4     2104.86     2144.74     66.53 o 
   1   8   4      316.84      305.99     18.12 o 
   2   8   4      467.79      510.05     25.36 o 
   3   8   4        2.01       21.55      8.46 o 
   4   8   4     1031.41      982.44     33.76 o 
   5   8   4        8.40       15.30      7.99 o 
   6   8   4      121.22      136.85     13.36 o 
   7   8   4       53.64       56.68     13.36 o 
   8   8   4        0.45       -1.47     12.84 o 
  -7   9   4      208.22      174.43     41.35 o 
  -6   9   4       25.73        5.55     10.87 o 
  -5   9   4       21.56       32.95      9.75 o 
  -4   9   4       34.01       64.13     11.89 o 
  -3   9   4      724.57      689.09     31.14 o 
  -2   9   4       32.03       12.92     11.35 o 
  -1   9   4      372.05      353.42     20.99 o 
   0   9   4       45.64       76.63     13.61 o 
   1   9   4      385.99      375.91     21.48 o 
   2   9   4       40.69       59.70     13.97 o 
   3   9   4      681.49      638.26     31.26 o 
   4   9   4       33.01       33.12     13.39 o 
   5   9   4       22.28       34.70     11.79 o 
   6   9   4       25.91       16.76     11.47 o 
   7   9   4      213.72      228.12     24.51 o 
  -6  10   4      235.67      264.28     43.57 o 
  -5  10   4        6.81       -3.25      8.85 o 
  -4  10   4       86.55      106.55     15.15 o 
  -3  10   4        0.26       -2.30      8.51 o 
  -2  10   4       95.54      128.17     20.25 o 
  -1  10   4       40.52       37.63     12.20 o 
   0  10   4      823.76      908.38     43.10 o 
   1  10   4       42.47       67.96     17.58 o 
   2  10   4       92.86      119.29     17.78 o 
   3  10   4        0.42        0.47      7.47 o 
   4  10   4       95.31      135.98     16.91 o 
   5  10   4        5.31       23.85     13.99 o 
   6  10   4      238.27      250.03     23.21 o 
  -5  11   4        5.66       -3.16      9.66 o 
  -4  11   4        1.50       -4.20      9.43 o 
  -3  11   4      222.02      195.60     19.32 o 
  -2  11   4       18.72       26.77     11.14 o 
  -1  11   4       55.55       75.30     13.36 o 
   0  11   4       14.18       18.00     12.42 o 
   1  11   4       48.11       59.78     14.88 o 
   2  11   4       17.02       16.38     11.68 o 
   3  11   4      229.05      201.88     22.10 o 
   4  11   4        2.20       -4.74     12.63 o 
   5  11   4        4.50       13.10      9.69 o 
  -2  12   4      102.85       84.10     18.94 o 
  -1  12   4       14.26       24.73     16.08 o 
   0  12   4      162.43      152.54     21.65 o 
   1  12   4       12.32       13.69     12.43 o 
   2  12   4      105.12       81.73     17.58 o 
   1   0   5     2476.59     2671.53     26.06 o 
   2   0   5     9666.78     9252.34    105.54 o 
   3   0   5       61.23       68.63      5.32 o 
   4   0   5     7069.35     6957.77    176.39 o 
   5   0   5     1033.14     1007.74     15.55 o 
   6   0   5       44.71       39.90      4.32 o 
   7   0   5      339.21      332.04     19.18 o 
   8   0   5      721.20      718.63     32.28 o 
   9   0   5      309.95      369.29     27.29 o 
  10   0   5        1.86       -5.86      9.30 o 
 -10   1   5      148.42      143.19     17.40 o 
  -9   1   5     1040.01     1000.22     43.97 o 
  -8   1   5      312.89      337.23     19.93 o 
  -7   1   5      152.95      159.34     15.68 o 
  -6   1   5       34.08       31.84      4.22 o 
  -5   1   5     1222.37     1293.80     20.75 o 
  -4   1   5     8563.06     8597.95    101.49 o 
  -3   1   5      746.42      793.65     12.27 o 
  -2   1   5     6112.44     6190.26     65.00 o 
  -1   1   5     3066.54     3281.26     33.43 o 
   0   1   5     1753.12     1836.52     30.83 o 
   1   1   5     3253.49     3475.43     36.63 o 
   2   1   5     6181.10     6246.44     87.16 o 
   3   1   5      785.67      803.57     40.82 o 
   4   1   5     8603.19     8258.53    166.40 o 
   5   1   5     1120.99     1176.57     24.00 o 
   6   1   5       28.38       32.75      8.04 o 
   7   1   5      163.78      171.83     14.44 o 
   8   1   5      306.15      310.31     19.09 o 
   9   1   5     1050.56     1048.58     49.08 o 
  10   1   5      147.59      136.52     20.43 o 
 -10   2   5       64.53       92.56     16.49 o 
  -9   2   5      439.13      457.70     29.43 o 
  -8   2   5      232.05      190.41     20.15 o 
  -7   2   5      146.21      129.51     10.11 o 
  -6   2   5       61.44       58.11      4.51 o 
  -5   2   5      567.22      587.95     11.58 o 
  -4   2   5     6695.85     6665.01     84.24 o 
  -3   2   5      645.26      646.80     10.15 o 
  -2   2   5     6383.69     6501.02     62.33 o 
   0   2   5       19.39       22.16      1.78 o 
   1   2   5      102.05      113.38      3.19 o 
   2   2   5     6661.98     6708.66     94.68 o 
   3   2   5      691.32      664.80     15.11 o 
   4   2   5     6573.43     6509.33    124.05 o 
   5   2   5      703.08      708.49     21.34 o 
   6   2   5       36.26       40.97      9.35 o 
   7   2   5      169.27      183.73     15.91 o 
   8   2   5      251.54      250.72     18.30 o 
   9   2   5      453.54      478.37     28.98 o 
  10   2   5       68.30       93.00     16.36 o 
 -10   3   5      149.52      188.02     26.90 o 
  -9   3   5      405.15      390.23     24.37 o 
  -8   3   5      676.39      689.59     35.38 o 
  -7   3   5      196.34      179.55     10.20 o 
  -6   3   5      150.71      155.05      7.40 o 
  -5   3   5      785.60      727.44     15.36 o 
  -4   3   5     1462.58     1436.06     20.61 o 
  -3   3   5     2111.59     2274.50     29.58 o 
  -2   3   5     8564.93     8630.57     98.16 o 
   0   3   5       17.53       27.49      4.79 o 
   1   3   5      251.37      244.99      5.43 o 
   2   3   5     8306.66     8320.22    125.58 o 
   3   3   5     2152.53     2162.12     78.35 o 
   4   3   5     1456.99     1426.41     31.68 o 
   5   3   5      669.73      643.68     21.28 o 
   6   3   5      133.73      149.55     12.94 o 
   7   3   5      180.70      191.21     16.72 o 
   8   3   5      661.81      730.75     36.78 o 
   9   3   5      384.08      350.94     30.93 o 
  10   3   5      143.72      147.18     18.02 o 
 -10   4   5       40.64       23.59     16.47 o 
  -9   4   5      239.46      240.82     23.92 o 
  -8   4   5      360.40      437.33     27.76 o 
  -7   4   5      109.10      112.28      8.89 o 
  -6   4   5       19.89       32.57      8.70 o 
  -5   4   5      604.11      580.84     13.60 o 
  -4   4   5      436.75      420.80     10.25 o 
  -3   4   5     1854.55     1881.94     27.76 o 
  -2   4   5     9446.36     9602.37    122.39 o 
  -1   4   5      758.73      747.63     15.78 o 
   0   4   5      371.64      323.72      7.38 o 
   1   4   5      642.10      612.80     16.86 o 
   2   4   5     9438.38     9550.31    145.44 o 
   3   4   5     1896.83     1992.20    105.90 o 
   4   4   5      499.66      459.16     19.48 o 
   5   4   5      845.10      816.60     21.96 o 
   6   4   5       38.75       61.18      8.14 o 
   7   4   5      121.63      107.46     13.10 o 
   8   4   5      381.24      386.59     23.68 o 
   9   4   5      256.35      239.02     22.42 o 
  10   4   5       41.99       21.73     13.71 o 
  -9   5   5      238.79      255.53     25.66 o 
  -8   5   5      482.62      477.62     25.34 o 
  -7   5   5        5.61        2.22      4.88 o 
  -6   5   5        1.93       -3.94      3.94 o 
  -5   5   5       75.83       94.54      9.53 o 
  -4   5   5      337.65      335.85     10.00 o 
  -3   5   5     2230.04     2175.93     34.41 o 
  -2   5   5     3459.57     3498.71     51.36 o 
  -1   5   5      745.14      727.90     13.18 o 
   0   5   5     1995.80     1936.18     29.01 o 
   1   5   5      632.71      622.81     12.46 o 
   2   5   5     3509.88     3669.89     79.89 o 
   3   5   5     2192.65     2060.76     73.14 o 
   4   5   5      328.97      329.18     12.44 o 
   5   5   5       73.31       79.03      9.67 o 
   6   5   5        8.94        8.21      5.39 o 
   7   5   5        8.46       27.53     12.18 o 
   8   5   5      427.87      443.39     25.46 o 
   9   5   5      257.65      294.80     26.05 o 
  -9   6   5       38.82       35.06     12.59 o 
  -8   6   5      266.97      270.34     21.85 o 
  -7   6   5       34.94       55.60      8.40 o 
  -6   6   5      234.88      243.53     12.41 o 
  -5   6   5      731.63      721.11     19.53 o 
  -4   6   5      992.79      996.09     23.39 o 
  -3   6   5     1168.30     1161.52     23.54 o 
  -2   6   5     1073.91     1098.94     21.53 o 
  -1   6   5      358.01      342.32     14.81 o 
   0   6   5      741.54      713.14     13.47 o 
   1   6   5      405.13      400.32     11.56 o 
   2   6   5     1050.88     1089.36     30.91 o 
   3   6   5     1239.98     1212.86     52.97 o 
   4   6   5     1028.49     1035.03     28.07 o 
   5   6   5      819.55      815.61     26.25 o 
   6   6   5      245.17      259.62     16.15 o 
   7   6   5       32.33       49.48      9.96 o 
   8   6   5      306.23      313.15     21.81 o 
   9   6   5       29.10       33.32     16.41 o 
  -8   7   5       82.91      106.37     29.69 o 
  -7   7   5       50.89       60.51      9.25 o 
  -6   7   5      501.06      572.64     23.88 o 
  -5   7   5     1285.20     1258.92     31.61 o 
  -4   7   5     1167.21     1100.55     26.83 o 
  -3   7   5      111.93      126.64     10.81 o 
  -2   7   5      292.90      281.41      9.43 o 
  -1   7   5      339.54      332.25     11.01 o 
   0   7   5        3.94        7.18      4.09 o 
   1   7   5      411.43      410.91     19.08 o 
   2   7   5      214.95      222.54     11.62 o 
   3   7   5       97.57      112.73      8.70 o 
   4   7   5     1143.97     1058.79     38.08 o 
   5   7   5     1250.12     1290.45     47.21 o 
   6   7   5      474.40      495.65     28.33 o 
   7   7   5       49.89       71.91     17.16 o 
   8   7   5       64.27       61.09     16.19 o 
  -8   8   5      167.74      198.87     32.68 o 
  -7   8   5       49.98       51.21     13.54 o 
  -6   8   5      271.06      244.82     17.59 o 
  -5   8   5      364.03      346.17     16.32 o 
  -4   8   5      366.66      367.28     16.75 o 
  -3   8   5       54.37       71.96      8.34 o 
  -2   8   5      681.86      622.94     20.63 o 
  -1   8   5     1067.85     1065.93     33.40 o 
   0   8   5      231.40      215.35     16.79 o 
   1   8   5      897.85      888.80     35.82 o 
   2   8   5      804.92      759.09     31.37 o 
   3   8   5       61.91       83.56     15.64 o 
   4   8   5      358.21      338.75     17.74 o 
   5   8   5      399.99      372.74     18.75 o 
   6   8   5      283.64      302.01     18.75 o 
   7   8   5       65.99       97.05     15.05 o 
   8   8   5      165.35      166.55     26.95 o 
  -7   9   5      125.03      121.12     35.57 o 
  -6   9   5       31.72       53.52     16.80 o 
  -5   9   5       39.69       43.78     11.06 o 
  -4   9   5       13.27        4.47      7.26 o 
  -3   9   5       55.23       80.60     13.16 o 
  -2   9   5      446.63      497.63     25.39 o 
  -1   9   5      552.58      574.79     42.60 o 
   0   9   5      125.97      117.59     14.20 o 
   1   9   5      617.25      623.24     34.72 o 
   2   9   5      385.21      401.51     27.90 o 
   3   9   5       53.71       59.19     12.91 o 
   4   9   5       24.70       29.48     10.01 o 
   5   9   5       28.58       35.34     11.39 o 
   6   9   5       22.15       30.57     12.84 o 
   7   9   5      121.42      170.83     23.34 o 
  -6  10   5        0.92       -3.23     12.64 o 
  -5  10   5        6.45        3.99     10.32 o 
  -4  10   5        5.14       11.33      9.70 o 
  -3  10   5      164.06      168.44     16.33 o 
  -2  10   5      263.32      269.21     21.00 o 
  -1  10   5      246.70      259.45     25.81 o 
   0  10   5       55.62       79.66     16.18 o 
   1  10   5      257.16      296.17     28.09 o 
   2  10   5      254.32      248.47     21.28 o 
   3  10   5      177.34      187.30     20.92 o 
   4  10   5       12.87        3.73      9.85 o 
   5  10   5       13.15       18.54      9.62 o 
   6  10   5        0.09        0.61     10.76 o 
  -4  11   5       21.81       20.30     12.56 o 
  -3  11   5       60.07       55.87     14.46 o 
  -2  11   5      148.57      131.21     17.26 o 
  -1  11   5      243.27      266.57     23.09 o 
   0  11   5       84.91       94.68     16.84 o 
   1  11   5      215.34      226.57     23.77 o 
   2  11   5      194.17      161.02     17.62 o 
   3  11   5       53.52       75.74     16.88 o 
   4  11   5       13.39        8.78     11.93 o 
  -2  12   5       38.14       24.08     15.18 o 
  -1  12   5       46.62       70.83     16.47 o 
   0  12   5        1.80       -1.77      9.06 o 
   1  12   5       61.18       64.42     18.60 o 
   2  12   5       33.44       40.08     15.89 o 
   0   0   6      123.70      148.63      8.51 o 
   1   0   6    11174.04    11121.84    116.90 o 
   2   0   6        6.71       12.48      4.54 o 
   3   0   6     1693.26     1528.80     31.96 o 
   4   0   6      401.62      388.73     15.01 o 
   5   0   6     1205.70     1095.96     67.85 o 
   6   0   6        4.73       12.12      6.94 o 
   7   0   6      697.05      644.06     29.21 o 
   8   0   6        0.13        3.65      8.67 o 
   9   0   6     1010.16     1016.00     43.19 o 
  10   0   6        0.03       33.35     25.57 o 
 -10   1   6      517.88      499.65     30.98 o 
  -9   1   6      129.94      175.30     23.35 o 
  -8   1   6      318.86      294.65     20.70 o 
  -7   1   6      785.42      706.33     39.52 o 
  -6   1   6      290.56      307.71     18.10 o 
  -5   1   6     1067.20      976.92     32.49 o 
  -4   1   6      896.36      840.25     15.48 o 
  -3   1   6      472.28      441.66      9.10 o 
  -2   1   6      478.61      491.13     11.39 o 
  -1   1   6      366.71      363.90      6.05 o 
   0   1   6     3407.00     3228.32     59.49 o 
   1   1   6      373.19      374.99      6.39 o 
   2   1   6      483.00      468.51     13.44 o 
   3   1   6      492.38      478.28     13.13 o 
   4   1   6      971.87      950.61     24.27 o 
   5   1   6     1057.67     1045.21     41.12 o 
   6   1   6      304.76      274.92     15.48 o 
   7   1   6      797.85      756.40     31.79 o 
   8   1   6      314.43      302.34     23.16 o 
   9   1   6      128.11      143.75     16.48 o 
  10   1   6      498.85      481.22     34.62 o 
 -10   2   6       16.65        4.42     13.27 o 
  -9   2   6      248.36      261.91     25.57 o 
  -8   2   6       73.78       86.40     14.87 o 
  -7   2   6     1335.71     1387.61     51.69 o 
  -6   2   6       58.76       72.51      7.12 o 
  -5   2   6       30.27       30.63      5.43 o 
  -4   2   6     1780.03     1674.71     22.59 o 
  -3   2   6    12428.25    11946.85    135.32 o 
  -2   2   6       21.44       26.60      2.37 o 
  -1   2   6      535.77      577.92      9.11 o 
   0   2   6      134.98      120.18      4.05 o 
   1   2   6      432.64      465.54      8.91 o 
   2   2   6       19.27       24.29      2.92 o 
   3   2   6    12310.66    11680.61    245.36 o 
   4   2   6     1770.26     1643.09     34.02 o 
   5   2   6       26.08       25.90      6.59 o 
   6   2   6       55.10       78.50     10.21 o 
   7   2   6     1307.31     1339.81     48.97 o 
   8   2   6       77.60       81.03     15.03 o 
   9   2   6      218.85      213.50     22.02 o 
  10   2   6       15.48       28.93     21.34 o 
 -10   3   6      188.37      196.37     20.10 o 
  -9   3   6      112.67      126.14     15.39 o 
  -8   3   6      421.49      455.49     24.78 o 
  -7   3   6      112.06      106.54      9.40 o 
  -6   3   6      196.18      204.71      8.19 o 
  -5   3   6      354.55      324.49      8.77 o 
  -4   3   6     2767.05     2685.80     34.06 o 
  -3   3   6      472.28      483.10      9.23 o 
  -2   3   6     1879.86     1897.62     23.86 o 
  -1   3   6      580.16      580.87     10.32 o 
   0   3   6      155.39      139.18      4.26 o 
   1   3   6      581.61      572.84      9.85 o 
   2   3   6     1801.65     1736.69     31.51 o 
   3   3   6      477.44      485.40     16.00 o 
   4   3   6     2773.90     2778.88     62.62 o 
   5   3   6      357.20      350.25     13.64 o 
   6   3   6      266.82      283.48     14.58 o 
   7   3   6      114.67      118.85     14.69 o 
   8   3   6      413.60      448.17     29.44 o 
   9   3   6      111.22      118.91     18.85 o 
  10   3   6      162.11      130.60     20.64 o 
 -10   4   6       32.55       37.00     14.56 o 
  -9   4   6      429.31      437.09     32.28 o 
  -8   4   6      133.33      110.89     14.96 o 
  -7   4   6      683.29      688.13     25.05 o 
  -6   4   6     1026.50      968.15     22.91 o 
  -5   4   6      128.46      133.63      6.91 o 
  -4   4   6       84.60       93.50      4.94 o 
  -3   4   6     3960.51     3945.16     54.94 o 
  -2   4   6     2168.04     2108.38     30.46 o 
  -1   4   6     1938.49     2005.70     31.70 o 
   0   4   6      111.86      111.03      4.87 o 
   1   4   6     1845.31     1895.08     33.15 o 
   2   4   6     2176.77     2176.89     37.97 o 
   3   4   6     3738.79     3732.74     77.06 o 
   4   4   6       88.18       93.60     10.72 o 
   5   4   6      131.37      136.12      9.74 o 
   6   4   6     1033.16     1032.34     34.59 o 
   7   4   6      625.71      648.06     31.74 o 
   8   4   6      126.84      128.23     17.72 o 
   9   4   6      414.51      400.74     25.37 o 
  10   4   6       31.00       44.83     15.73 o 
  -9   5   6      130.64      118.01     16.07 o 
  -8   5   6      156.67      152.37     17.16 o 
  -7   5   6       56.06       77.75     11.20 o 
  -6   5   6      325.04      319.72     14.12 o 
  -5   5   6       56.16       66.97      5.86 o 
  -4   5   6      244.01      252.02     11.09 o 
  -3   5   6      510.30      496.05     11.94 o 
  -2   5   6      352.93      359.55      9.92 o 
  -1   5   6      173.08      181.21      6.93 o 
   0   5   6     5194.96     5143.17     74.74 o 
   1   5   6      174.12      180.47      6.78 o 
   2   5   6      340.18      344.58     10.06 o 
   3   5   6      519.42      501.06     35.06 o 
   4   5   6      305.33      300.69     12.47 o 
   5   5   6       58.72       72.32      8.29 o 
   6   5   6      344.97      312.35     16.26 o 
   7   5   6       57.01       69.75     10.88 o 
   8   5   6      142.94      147.52     21.05 o 
   9   5   6      126.39       99.46     15.31 o 
  -9   6   6      192.61      200.32     21.08 o 
  -8   6   6       42.57       31.27     13.03 o 
  -7   6   6      783.76      764.22     34.64 o 
  -6   6   6        0.44        0.02      4.50 o 
  -5   6   6       91.85       84.44      6.61 o 
  -4   6   6     1182.35     1178.82     25.67 o 
  -3   6   6     1362.25     1375.26     26.35 o 
  -2   6   6      200.93      214.19      8.28 o 
  -1   6   6     2450.76     2446.92     35.29 o 
   0   6   6       25.72       33.86      4.31 o 
   1   6   6     2358.20     2363.63     48.12 o 
   2   6   6      196.73      182.88     11.95 o 
   3   6   6     1313.89     1281.11     29.89 o 
   4   6   6     1168.87     1161.74     31.23 o 
   5   6   6       90.19       88.76      9.88 o 
   6   6   6        0.13       -5.31      5.31 o 
   7   6   6      730.55      704.28     32.09 o 
   8   6   6       44.04       49.38     10.35 o 
   9   6   6      184.10      158.49     24.64 o 
  -8   7   6       43.42       99.85     49.83 o 
  -7   7   6      151.69      160.12     16.67 o 
  -6   7   6      242.72      217.95     12.62 o 
  -5   7   6       80.20       78.75      7.72 o 
  -4   7   6      484.25      483.48     15.72 o 
  -3   7   6        1.39        1.05      3.60 o 
  -2   7   6      367.32      391.02     12.32 o 
  -1   7   6      400.20      387.85     13.14 o 
   0   7   6      458.31      457.99     14.84 o 
   1   7   6      395.95      425.80     20.81 o 
   2   7   6      366.42      404.46     16.47 o 
   3   7   6        1.03        6.96      5.78 o 
   4   7   6      512.97      539.93     23.22 o 
   5   7   6       79.75       75.89     11.46 o 
   6   7   6      278.98      261.59     16.01 o 
   7   7   6      154.06      128.52     18.83 o 
   8   7   6       44.82       46.44     14.37 o 
  -8   8   6        0.10       10.49     18.72 o 
  -7   8   6      182.72      200.69     22.68 o 
  -6   8   6       21.81       18.79      7.75 o 
  -5   8   6       30.43       26.71      7.60 o 
  -4   8   6      114.87      120.21     15.72 o 
  -3   8   6     1351.89     1287.58     35.34 o 
  -2   8   6      387.12      397.29     16.09 o 
  -1   8   6       80.06       78.06      7.94 o 
   0   8   6        0.12       -4.67      4.67 o 
   1   8   6       39.56       46.73     12.30 o 
   2   8   6      381.84      422.48     27.12 o 
   3   8   6     1346.42     1281.99     48.71 o 
   4   8   6      114.71      148.50     16.92 o 
   5   8   6       32.50       42.13     10.77 o 
   6   8   6       22.36       35.17     15.10 o 
   7   8   6      197.33      216.13     26.82 o 
   8   8   6        0.03       -1.79      7.98 o 
  -6   9   6       64.01       86.10     19.00 o 
  -5   9   6       13.35        3.47     10.89 o 
  -4   9   6      309.00      302.92     20.29 o 
  -3   9   6      118.45       88.77     12.77 o 
  -2   9   6      112.61      121.43     13.88 o 
  -1   9   6        0.00       -0.68      7.46 o 
   0   9   6      666.70      747.02     36.84 o 
   1   9   6        0.02        3.35      7.46 o 
   2   9   6      121.22      104.40     12.85 o 
   3   9   6      116.96      120.28     15.15 o 
   4   9   6      320.05      343.65     24.22 o 
   5   9   6       15.05       41.39     26.39 o 
   6   9   6       76.93       82.09     14.05 o 
   7   9   6        0.95       14.88      9.61 o 
  -6  10   6       10.84       22.93     21.85 o 
  -5  10   6        4.06       -0.23     11.39 o 
  -4  10   6       66.02       77.97     14.86 o 
  -3  10   6      204.05      204.05     28.32 o 
  -2  10   6       25.18       41.30     11.85 o 
  -1  10   6      320.56      331.78     26.24 o 
   0  10   6       36.78       17.74      9.49 o 
   1  10   6      309.70      329.61     24.65 o 
   2  10   6       25.17       39.36     11.37 o 
   3  10   6      220.40      187.74     17.81 o 
   4  10   6       65.56       86.25     13.69 o 
   5  10   6        3.18       12.14      9.77 o 
   6  10   6       11.44        8.31     11.71 o 
  -4  11   6       21.58       24.99     15.07 o 
  -3  11   6       10.16       13.32     11.22 o 
  -2  11   6       16.80       20.87     12.00 o 
  -1  11   6        2.65       39.49     17.30 o 
   0  11   6      281.75      365.24     30.08 o 
   1  11   6        2.22        5.06      9.43 o 
   2  11   6       17.32       46.85     22.97 o 
   3  11   6       11.22        8.06     10.01 o 
   4  11   6       24.33       21.32     11.61 o 
  -1  12   6       21.29       16.26     11.17 o 
   0  12   6        1.73       -4.52     11.70 o 
   1  12   6       25.92       34.90     12.21 o 
   1   0   7     4603.21     4733.02     54.81 o 
   2   0   7     8476.17     8695.69     82.07 o 
   3   0   7     1789.83     1801.36     85.76 o 
   4   0   7     1130.05     1067.35     38.97 o 
   5   0   7      972.04     1027.77     31.75 o 
   6   0   7      877.25      841.92     41.78 o 
   7   0   7      394.57      441.43     25.64 o 
   8   0   7      860.30      898.57     42.89 o 
   9   0   7      192.72      203.94     23.01 o 
  10   0   7       42.43       46.34     14.58 o 
 -10   1   7       17.66       33.08     12.65 o 
  -9   1   7      132.18      142.16     18.11 o 
  -8   1   7      278.54      273.64     20.82 o 
  -7   1   7       43.08       39.32      8.69 o 
  -6   1   7       51.16       61.88     10.80 o 
  -5   1   7     1558.93     1692.40     72.65 o 
  -4   1   7     1199.61     1147.96     41.12 o 
  -3   1   7      593.99      662.87     12.59 o 
  -2   1   7     6409.78     6433.04     66.92 o 
  -1   1   7     3366.89     3434.69     37.01 o 
   0   1   7      218.63      189.80      8.50 o 
   1   1   7     3446.02     3410.78     48.14 o 
   2   1   7     6423.26     6415.00    101.20 o 
   3   1   7      614.98      693.50     18.30 o 
   4   1   7     1161.17     1120.17     35.53 o 
   5   1   7     1491.89     1541.23     44.32 o 
   6   1   7       61.73       85.87     10.51 o 
   7   1   7       40.87       43.56     10.07 o 
   8   1   7      270.13      277.70     23.43 o 
   9   1   7      110.51      147.83     19.55 o 
  10   1   7       16.87       35.69     13.12 o 
 -10   2   7       20.68       47.82     22.70 o 
  -9   2   7      167.28      178.40     18.96 o 
  -8   2   7      941.92      927.20     43.49 o 
  -7   2   7       20.30       10.82      7.58 o 
  -6   2   7      499.74      490.54     23.60 o 
  -5   2   7     3244.73     3241.56     62.53 o 
  -4   2   7     1589.59     1573.24     36.82 o 
  -3   2   7      104.18      111.18      5.47 o 
  -2   2   7     4460.69     4515.88     68.96 o 
  -1   2   7     2815.34     3042.11     41.53 o 
   0   2   7       58.56       62.91      6.41 o 
   1   2   7     3005.35     3127.49     39.85 o 
   2   2   7     4431.80     4362.31     71.48 o 
   3   2   7      116.81      125.93      7.65 o 
   4   2   7     1548.18     1505.00     65.64 o 
   5   2   7     3353.82     3343.94     85.29 o 
   6   2   7      476.73      464.25     20.36 o 
   7   2   7       23.93       13.84      9.12 o 
   8   2   7      939.05      996.68     43.59 o 
   9   2   7      150.09      123.42     18.36 o 
  10   2   7       20.47       48.07     12.94 o 
 -10   3   7       19.44       21.86     13.45 o 
  -9   3   7      162.99      144.32     17.88 o 
  -8   3   7      297.97      296.22     24.68 o 
  -7   3   7      216.08      242.08     18.98 o 
  -6   3   7      375.90      373.57     14.65 o 
  -5   3   7     1053.01     1037.42     19.41 o 
  -4   3   7     2009.45     1996.29     30.67 o 
  -3   3   7      434.30      444.89      8.18 o 
  -2   3   7     1710.12     1722.12     23.13 o 
  -1   3   7     2260.74     2314.25     35.46 o 
   0   3   7      698.43      718.34     13.18 o 
   1   3   7     2103.69     2097.42     29.42 o 
   2   3   7     1696.54     1751.98     32.21 o 
   3   3   7      391.58      404.84     14.12 o 
   4   3   7     2008.58     1944.65     45.60 o 
   5   3   7     1056.74     1085.84     32.54 o 
   6   3   7      439.19      411.83     20.80 o 
   7   3   7      252.85      248.26     21.15 o 
   8   3   7      277.71      288.93     21.80 o 
   9   3   7      163.56      158.17     21.29 o 
  10   3   7       17.14       34.33     14.70 o 
  -9   4   7      204.19      210.04     24.56 o 
  -8   4   7      587.47      640.95     32.40 o 
  -7   4   7      367.29      394.18     24.04 o 
  -6   4   7      193.33      198.00      9.92 o 
  -5   4   7      858.01      824.90     19.57 o 
  -4   4   7      880.91      838.17     15.55 o 
  -3   4   7       78.05       82.51      4.55 o 
  -2   4   7     4490.74     4619.96     63.67 o 
  -1   4   7     1837.79     1851.57     30.84 o 
   0   4   7       62.41       69.26      8.48 o 
   1   4   7     1769.03     1796.06     29.59 o 
   2   4   7     4269.74     4319.63     76.22 o 
   3   4   7       75.11       67.40      7.40 o 
   4   4   7      878.35      882.88     25.76 o 
   5   4   7      957.91      911.94     26.56 o 
   6   4   7      176.54      189.45     12.77 o 
   7   4   7      372.54      372.59     22.41 o 
   8   4   7      578.54      618.45     32.10 o 
   9   4   7      183.50      218.78     24.37 o 
  -9   5   7      177.33      182.27     21.81 o 
  -8   5   7      491.62      483.66     32.05 o 
  -7   5   7       52.25       66.13     10.50 o 
  -6   5   7       29.61       33.41      5.46 o 
  -5   5   7      998.54      952.19     23.63 o 
  -4   5   7      307.05      320.94      9.71 o 
  -3   5   7      184.16      178.76      7.37 o 
  -2   5   7     2403.24     2371.57     38.13 o 
  -1   5   7      777.78      782.82     17.96 o 
   0   5   7      131.44      151.62      6.87 o 
   1   5   7      845.61      817.75     15.95 o 
   2   5   7     2237.67     2162.26     42.73 o 
   3   5   7      196.19      196.82      9.51 o 
   4   5   7      267.57      260.56     14.88 o 
   5   5   7      988.94      966.49     29.08 o 
   6   5   7       30.99       33.31      7.95 o 
   7   5   7       53.73       84.82     12.56 o 
   8   5   7      497.48      420.39     26.86 o 
   9   5   7      150.26      142.11     19.67 o 
  -9   6   7       51.13       51.36     37.60 o 
  -8   6   7      260.07      276.13     39.92 o 
  -7   6   7      216.50      201.42     18.54 o 
  -6   6   7      170.68      158.74     10.39 o 
  -5   6   7      878.09      857.31     24.48 o 
  -4   6   7     1442.26     1439.09     30.54 o 
  -3   6   7        1.72        9.26      3.75 o 
  -2   6   7     1101.30     1108.84     23.20 o 
  -1   6   7     1397.81     1380.69     28.01 o 
   0   6   7     1069.36     1057.52     28.40 o 
   1   6   7     1325.83     1311.12     31.54 o 
   2   6   7     1155.84     1118.77     25.61 o 
   3   6   7        5.58        1.78      4.77 o 
   4   6   7     1431.89     1441.81     69.51 o 
   5   6   7      877.60      880.47     31.22 o 
   6   6   7      171.54      201.74     13.26 o 
   7   6   7      243.10      245.58     18.39 o 
   8   6   7      224.14      275.76     30.48 o 
   9   6   7       50.56       60.05     15.64 o 
  -8   7   7       70.76       74.37     22.38 o 
  -7   7   7        6.33        9.08      7.93 o 
  -6   7   7      355.77      349.86     16.50 o 
  -5   7   7      897.70      884.74     26.10 o 
  -4   7   7      538.16      532.50     16.11 o 
  -3   7   7       27.67       34.74      6.44 o 
  -2   7   7      291.18      298.21     11.86 o 
  -1   7   7      262.12      268.98     18.74 o 
   0   7   7      160.16      139.08     11.11 o 
   1   7   7      310.48      330.69     19.41 o 
   2   7   7      292.28      290.60     13.75 o 
   3   7   7       24.67       17.80      7.11 o 
   4   7   7      483.77      500.55     27.23 o 
   5   7   7      930.83      894.23     38.26 o 
   6   7   7      349.88      346.14     26.06 o 
   7   7   7       11.51       11.56      8.41 o 
   8   7   7       71.52       55.13     13.87 o 
  -7   8   7       21.08       19.50     17.23 o 
  -6   8   7       16.69       14.33      8.68 o 
  -5   8   7      238.12      252.05     15.49 o 
  -4   8   7      272.27      251.21     13.87 o 
  -3   8   7      113.91       94.35      9.56 o 
  -2   8   7     1284.19     1241.46     33.84 o 
  -1   8   7      679.05      636.31     18.19 o 
   0   8   7       18.12       32.73      6.44 o 
   1   8   7      708.22      680.32     28.37 o 
   2   8   7     1207.36     1162.40     75.12 o 
   3   8   7      131.26      108.17     12.87 o 
   4   8   7      290.46      300.98     23.77 o 
   5   8   7      243.16      244.16     19.76 o 
   6   8   7       13.56       17.81     11.70 o 
   7   8   7       22.38       36.01     15.76 o 
  -6   9   7       14.74      -16.56     16.56 o 
  -5   9   7       49.16       54.90     14.33 o 
  -4   9   7       20.82       24.98      8.49 o 
  -3   9   7      323.75      327.68     21.05 o 
  -2   9   7      527.74      540.05     29.28 o 
  -1   9   7      318.03      366.78     32.69 o 
   0   9   7       25.89       20.06      9.73 o 
   1   9   7      290.59      311.16     21.52 o 
   2   9   7      525.59      498.49     35.82 o 
   3   9   7      311.54      337.06     23.68 o 
   4   9   7       14.55        7.18     10.48 o 
   5   9   7       62.86       74.65     13.42 o 
   6   9   7       20.53       15.13     10.67 o 
  -5  10   7       45.23       33.97     15.78 o 
  -4  10   7       35.16       12.13     12.35 o 
  -3  10   7       71.44      106.47     14.60 o 
  -2  10   7      502.59      495.51     29.24 o 
  -1  10   7      393.02      374.52     24.63 o 
   0  10   7       68.66       71.54     12.33 o 
   1  10   7      364.55      371.35     24.62 o 
   2  10   7      495.91      495.34     29.48 o 
   3  10   7       70.85       97.52     18.06 o 
   4  10   7       34.57       65.66     26.28 o 
   5  10   7       65.95       73.21     16.92 o 
  -4  11   7       47.93       81.39     19.63 o 
  -3  11   7       37.56       24.28     12.29 o 
  -2  11   7       77.67      109.41     16.86 o 
  -1  11   7       81.86      120.31     17.38 o 
   0  11   7       17.23       14.43     11.47 o 
   1  11   7       98.19      124.25     19.96 o 
   2  11   7       54.87       59.51     15.07 o 
   3  11   7       39.30       36.55     12.06 o 
   4  11   7       55.60       70.16     16.85 o 
   0   0   8    37804.98    35300.32    639.20 o 
   1   0   8       31.15       36.13      3.30 o 
   2   0   8        2.70        8.59      1.99 o 
   3   0   8      327.61      348.94     16.53 o 
   4   0   8     1138.06     1083.99     29.78 o 
   5   0   8        0.54        1.78      5.59 o 
   6   0   8     2364.98     2553.40    115.41 o 
   7   0   8       33.57       54.06     11.76 o 
   8   0   8      135.85      178.57     21.20 o 
   9   0   8       44.65       53.57     15.44 o 
  10   0   8      437.34      437.28     33.10 o 
 -10   1   8      108.15      120.79     21.35 o 
  -9   1   8      373.46      382.93     27.74 o 
  -8   1   8       80.33      102.50     14.70 o 
  -7   1   8     1410.87     1422.27     52.07 o 
  -6   1   8      926.41      927.59     35.22 o 
  -5   1   8       33.96       44.57      8.32 o 
  -4   1   8     1093.04     1082.47     32.04 o 
  -3   1   8     2075.88     2104.40     32.86 o 
  -2   1   8     2310.51     2280.47     27.70 o 
  -1   1   8     4711.07     4978.72     63.91 o 
   0   1   8       23.08       31.55      3.91 o 
   1   1   8     4697.53     4951.02     64.32 o 
   2   1   8     2300.27     2297.55     29.01 o 
   3   1   8     2014.25     2038.93     47.39 o 
   4   1   8     1088.39     1053.01     30.56 o 
   5   1   8       33.56       43.28      8.21 o 
   6   1   8      912.07      899.35     34.87 o 
   7   1   8     1405.74     1393.90     52.27 o 
   8   1   8       81.51       92.80     14.58 o 
   9   1   8      376.70      384.73     27.56 o 
  10   1   8      108.64      101.38     18.92 o 
 -10   2   8       85.52      116.77     19.12 o 
  -9   2   8      150.59      175.98     25.59 o 
  -8   2   8       10.56        4.26     12.57 o 
  -7   2   8      109.62      103.33     14.45 o 
  -6   2   8     2494.98     2495.47     74.55 o 
  -5   2   8      778.61      755.71     31.39 o 
  -4   2   8     2875.58     2877.53     51.98 o 
  -3   2   8     1629.95     1606.31     20.41 o 
  -2   2   8     5546.08     5649.41     62.47 o 
  -1   2   8       58.32       48.03      3.98 o 
   0   2   8     4512.05     4516.46     87.61 o 
   1   2   8       55.65       52.07      4.42 o 
   2   2   8     5512.15     5624.71     96.68 o 
   3   2   8     1634.70     1642.22     35.13 o 
   4   2   8     2900.53     2754.44     97.10 o 
   5   2   8      780.00      774.39     27.89 o 
   6   2   8     2582.43     2544.66     83.44 o 
   7   2   8      107.44      124.74     18.54 o 
   8   2   8        5.75       14.48      8.56 o 
   9   2   8      153.44      203.63     22.53 o 
  10   2   8       97.16      106.17     24.96 o 
  -9   3   8       50.14       68.41     15.51 o 
  -8   3   8       62.30       56.29     13.07 o 
  -7   3   8     1463.20     1535.79     59.87 o 
  -6   3   8      181.60      176.61     16.63 o 
  -5   3   8      136.69      146.93     13.17 o 
  -4   3   8      702.88      685.61     13.62 o 
  -3   3   8     6252.56     6269.56     74.69 o 
  -2   3   8       95.98      101.49      6.78 o 
  -1   3   8       71.67       89.57      5.59 o 
   0   3   8      110.94      113.48      5.15 o 
   1   3   8       26.49       35.28      4.14 o 
   2   3   8       98.75      122.43      7.85 o 
   3   3   8     6196.05     6041.80    113.90 o 
   4   3   8      694.40      749.63     25.35 o 
   5   3   8      137.07      166.11     12.90 o 
   6   3   8      181.98      166.09     13.73 o 
   7   3   8     1508.92     1519.85     54.55 o 
   8   3   8       63.33      104.59     18.93 o 
   9   3   8       36.97       42.26     14.38 o 
  -9   4   8       34.52       41.67     16.39 o 
  -8   4   8        7.18       12.12      9.73 o 
  -7   4   8      405.05      413.54     27.61 o 
  -6   4   8     1607.24     1632.95     47.06 o 
  -5   4   8      446.65      435.92     13.01 o 
  -4   4   8     2453.21     2448.18     43.53 o 
  -3   4   8      106.86      113.67     10.93 o 
  -2   4   8     1267.38     1278.85     21.69 o 
  -1   4   8      866.72      807.58     16.60 o 
   0   4   8     7003.18     6814.27    104.06 o 
   1   4   8      865.50      825.80     17.42 o 
   2   4   8     1266.21     1274.76     26.82 o 
   3   4   8      105.03      108.76      7.55 o 
   4   4   8     2567.31     2598.19     59.49 o 
   5   4   8      443.81      451.65     19.31 o 
   6   4   8     1684.94     1698.51     49.33 o 
   7   4   8      406.82      389.97     24.39 o 
   8   4   8        4.87        4.64     10.25 o 
   9   4   8       37.21       31.88     12.95 o 
  -9   5   8      170.99      193.49     20.58 o 
  -8   5   8       79.10       79.20     13.09 o 
  -7   5   8      509.54      513.09     37.05 o 
  -6   5   8        7.92       14.68      7.26 o 
  -5   5   8      128.47      111.22      7.41 o 
  -4   5   8     1125.82     1093.91     21.79 o 
  -3   5   8      835.47      852.84     18.06 o 
  -2   5   8       50.97       51.94      4.93 o 
  -1   5   8     2965.76     3036.53     54.50 o 
   0   5   8      106.33      113.80     11.68 o 
   1   5   8     2910.13     2906.95     49.86 o 
   2   5   8       51.15       56.05      5.84 o 
   3   5   8      893.69      860.54     24.48 o 
   4   5   8     1115.31     1080.05     47.26 o 
   5   5   8      121.33      142.53     14.41 o 
   6   5   8        6.68        6.38      6.41 o 
   7   5   8      497.67      521.13     29.22 o 
   8   5   8       81.27       98.00     16.33 o 
   9   5   8      154.88      179.10     21.49 o 
  -8   6   8       24.86       71.32     16.35 o 
  -7   6   8        8.84        6.56      9.94 o 
  -6   6   8      915.26      883.41     35.41 o 
  -5   6   8       81.60       82.92      8.07 o 
  -4   6   8      647.63      636.42     17.28 o 
  -3   6   8       55.35       69.57      6.20 o 
  -2   6   8        3.83        5.74      3.36 o 
  -1   6   8      310.99      305.00     10.45 o 
   0   6   8     4993.71     4958.64     86.21 o 
   1   6   8      312.71      287.21     10.69 o 
   2   6   8        3.28        0.46      3.80 o 
   3   6   8       57.58       86.62     16.66 o 
   4   6   8      747.42      740.09     32.72 o 
   5   6   8       88.98       95.51      9.65 o 
   6   6   8      937.10      931.68     34.20 o 
   7   6   8        8.44        9.10      7.05 o 
   8   6   8       18.21       17.62     15.45 o 
  -8   7   8       15.07       17.33     20.09 o 
  -7   7   8      218.12      216.09     22.34 o 
  -6   7   8      298.58      292.59     20.15 o 
  -5   7   8        3.84       -2.39      4.88 o 
  -4   7   8      102.49       97.11      8.00 o 
  -3   7   8     1361.63     1388.72     31.82 o 
  -2   7   8       97.32       96.84      7.13 o 
  -1   7   8      586.50      616.09     18.09 o 
   0   7   8        1.81       21.40     12.96 o 
   1   7   8      592.35      591.46     19.15 o 
   2   7   8       91.93       90.79     10.27 o 
   3   7   8     1301.94     1348.01     44.78 o 
   4   7   8      105.50      116.32     13.74 o 
   5   7   8        5.35        0.06      8.09 o 
   6   7   8      294.70      246.13     21.90 o 
   7   7   8      216.65      200.91     23.13 o 
   8   7   8       15.98       50.82     15.90 o 
  -7   8   8       11.64       21.27     15.37 o 
  -6   8   8      271.62      273.98     22.09 o 
  -5   8   8        8.88       12.43      7.43 o 
  -4   8   8      969.34      926.32     28.81 o 
  -3   8   8       31.30       28.64      6.10 o 
  -2   8   8      339.02      306.77     13.41 o 
  -1   8   8       68.10       83.41      8.27 o 
   0   8   8      811.28      741.85     24.81 o 
   1   8   8       73.18       78.53     13.36 o 
   2   8   8      301.78      291.83     22.49 o 
   3   8   8       33.43       43.96     10.35 o 
   4   8   8      943.45      897.45     85.12 o 
   5   8   8        9.60       -4.39     12.04 o 
   6   8   8      309.26      293.92     27.57 o 
   7   8   8       11.58        4.41     14.15 o 
  -6   9   8       16.24       34.84     23.81 o 
  -5   9   8       14.92       20.10      9.63 o 
  -4   9   8       33.56       18.71     12.37 o 
  -3   9   8      660.62      705.20     35.93 o 
  -2   9   8       67.67       85.30     13.79 o 
  -1   9   8      142.32      145.89     18.10 o 
   0   9   8      194.84      185.14     18.70 o 
   1   9   8      158.02      149.87     15.10 o 
   2   9   8       71.59       92.19     14.58 o 
   3   9   8      625.84      638.99     34.80 o 
   4   9   8       32.90       48.00     11.29 o 
   5   9   8       16.02       20.82     10.35 o 
   6   9   8       14.48       40.13     17.38 o 
  -5  10   8       15.19       27.63     17.15 o 
  -4  10   8      121.60       92.73     19.25 o 
  -3  10   8       17.00       -2.08      8.86 o 
  -2  10   8       20.67       30.82      8.71 o 
  -1  10   8       15.80       20.44     10.15 o 
   0  10   8      244.77      281.84     23.54 o 
   1  10   8       17.76        9.46      9.68 o 
   2  10   8       20.36        6.45     12.79 o 
   3  10   8       18.77        4.11      8.93 o 
   4  10   8      137.99      133.15     18.26 o 
   5  10   8       14.39       13.40     13.98 o 
  -3  11   8      221.85      231.05     31.08 o 
  -2  11   8       26.96       17.80     11.18 o 
  -1  11   8       56.42       61.79     12.40 o 
   0  11   8        0.61       -8.65     10.43 o 
   1  11   8       54.12       88.22     14.29 o 
   2  11   8       24.09       18.86     12.37 o 
   3  11   8      246.24      223.25     24.47 o 
   1   0   9     4005.08     3892.20     53.95 o 
   2   0   9      159.71      184.15      4.99 o 
   3   0   9     1282.81     1281.39     30.91 o 
   4   0   9      542.98      558.71     22.19 o 
   5   0   9     2123.24     2224.25     63.87 o 
   6   0   9     1235.24     1263.43     43.99 o 
   7   0   9      251.60      295.53     20.78 o 
   8   0   9      396.36      396.90     24.56 o 
   9   0   9       33.39       32.77     13.96 o 
  10   0   9      151.84      169.82     26.92 o 
 -10   1   9        5.79       13.09     11.90 o 
  -9   1   9       16.96       26.31     11.02 o 
  -8   1   9      367.71      371.72     28.67 o 
  -7   1   9      669.79      647.06     32.18 o 
  -6   1   9     1459.52     1501.43     50.91 o 
  -5   1   9     2417.88     2330.37    108.11 o 
  -4   1   9       18.38       32.89      5.91 o 
  -3   1   9      487.11      477.44     10.55 o 
  -2   1   9      300.48      317.61      6.80 o 
  -1   1   9     6710.18     6668.42     91.62 o 
   0   1   9       80.73       98.35      6.73 o 
   1   1   9     6883.08     6798.50     92.28 o 
   2   1   9      509.33      508.44     19.98 o 
   3   1   9      542.41      542.98     16.65 o 
   4   1   9        5.80        9.28      5.60 o 
   5   1   9     2378.21     2365.11     66.82 o 
   6   1   9     1464.18     1437.84     54.99 o 
   7   1   9      680.86      649.26     32.08 o 
   8   1   9      386.69      458.48     29.72 o 
   9   1   9       10.29        6.18      9.79 o 
  10   1   9        7.62       12.79     12.01 o 
  -9   2   9        2.55       16.03     12.76 o 
  -8   2   9      148.82      175.14     16.88 o 
  -7   2   9      475.03      473.89     30.34 o 
  -6   2   9     1403.49     1430.77     50.28 o 
  -5   2   9      972.20      984.23     34.86 o 
  -4   2   9      320.96      304.58      9.56 o 
  -3   2   9       56.97       52.50      6.37 o 
  -2   2   9      154.01      155.79      6.73 o 
  -1   2   9     4903.71     4776.74     71.51 o 
   0   2   9     1005.25      974.91     18.18 o 
   1   2   9     4915.97     4874.96     68.44 o 
   2   2   9      257.58      251.85      7.34 o 
   3   2   9       45.24       39.08      7.23 o 
   4   2   9      239.40      248.67     15.38 o 
   5   2   9      900.83      926.12     34.00 o 
   6   2   9     1366.46     1352.81     52.74 o 
   7   2   9      470.45      491.18     25.45 o 
   8   2   9      111.03      152.00     17.94 o 
   9   2   9        9.02       25.76     13.93 o 
  -9   3   9       49.78       45.89     13.24 o 
  -8   3   9      540.22      486.42     30.05 o 
  -7   3   9      307.15      292.42     21.11 o 
  -6   3   9      193.66      202.07     16.56 o 
  -5   3   9     1306.56     1246.25     31.08 o 
  -4   3   9      340.81      358.78     14.52 o 
  -3   3   9      251.19      262.20      8.79 o 
  -2   3   9      683.79      689.82     12.37 o 
  -1   3   9     5012.10     5067.97     81.26 o 
   0   3   9     1754.89     1655.82     28.54 o 
   1   3   9     5015.30     4901.79     71.35 o 
   2   3   9      692.86      675.82     16.94 o 
   3   3   9      279.30      267.44     10.81 o 
   4   3   9      359.98      394.17     16.04 o 
   5   3   9     1310.94     1374.41     45.18 o 
   6   3   9      216.58      204.78     16.87 o 
   7   3   9      309.32      328.07     22.61 o 
   8   3   9      580.52      579.90     34.81 o 
   9   3   9       26.65       18.67     14.28 o 
  -9   4   9        8.24       11.43     12.41 o 
  -8   4   9      202.35      199.25     20.07 o 
  -7   4   9      516.20      547.98     30.72 o 
  -6   4   9      154.04      152.14     13.23 o 
  -5   4   9      138.74      123.21     11.00 o 
  -4   4   9      647.30      605.56     13.96 o 
  -3   4   9      536.61      518.53     11.15 o 
  -2   4   9     1542.65     1514.01     25.19 o 
  -1   4   9     3011.92     2999.87     55.52 o 
   0   4   9       51.14       52.03      5.30 o 
   1   4   9     2986.96     2959.01     51.65 o 
   2   4   9     1370.35     1350.47     32.15 o 
   3   4   9      511.31      514.06     16.80 o 
   4   4   9      683.33      652.67     22.12 o 
   5   4   9      114.00      127.36     11.18 o 
   6   4   9      136.41      125.17     13.26 o 
   7   4   9      502.78      513.48     30.48 o 
   8   4   9      171.08      177.06     18.83 o 
   9   4   9       17.21       29.74     18.17 o 
  -9   5   9       67.39      100.31     21.03 o 
  -8   5   9       84.59      104.66     18.34 o 
  -7   5   9      447.16      480.42     27.58 o 
  -6   5   9      279.26      268.64     18.87 o 
  -5   5   9      341.66      351.12     14.32 o 
  -4   5   9        6.72        5.50      5.03 o 
  -3   5   9      441.20      431.29     11.69 o 
  -2   5   9     1126.39     1093.54     23.22 o 
  -1   5   9     2459.45     2471.39     47.24 o 
   0   5   9       66.37       92.09      6.53 o 
   1   5   9     2306.25     2261.14     42.17 o 
   2   5   9     1312.36     1245.28     38.49 o 
   3   5   9      423.55      429.21     15.62 o 
   4   5   9        6.87        7.37      5.69 o 
   5   5   9      423.76      467.43     19.96 o 
   6   5   9      316.93      307.49     19.31 o 
   7   5   9      459.90      494.46     30.58 o 
   8   5   9      104.21      105.82     18.21 o 
   9   5   9       80.71      115.50     21.85 o 
  -8   6   9       58.81       77.35     14.08 o 
  -7   6   9       65.67       67.93     13.96 o 
  -6   6   9      210.71      207.55     21.36 o 
  -5   6   9      980.13      931.33     25.79 o 
  -4   6   9      144.47      147.20      9.30 o 
  -3   6   9       18.79       15.24      4.71 o 
  -2   6   9      474.73      472.89     13.32 o 
  -1   6   9      840.53      772.89     21.76 o 
   0   6   9       24.31       34.71      5.11 o 
   1   6   9      949.21      916.91     21.79 o 
   2   6   9      345.42      335.00     14.34 o 
   3   6   9       27.47       36.74     10.96 o 
   4   6   9      162.73      184.54     18.59 o 
   5   6   9      924.66      927.71     44.70 o 
   6   6   9      188.00      191.04     18.67 o 
   7   6   9       46.78       41.10     10.85 o 
   8   6   9       57.29       30.58     14.26 o 
  -8   7   9       36.27       83.36     17.49 o 
  -7   7   9        8.60        0.98     11.09 o 
  -6   7   9      226.89      218.29     17.61 o 
  -5   7   9     1190.24     1180.49     33.96 o 
  -4   7   9      536.00      535.96     19.39 o 
  -3   7   9       84.49       91.41      7.78 o 
  -2   7   9      125.01      149.63      9.00 o 
  -1   7   9      207.30      204.13      9.50 o 
   0   7   9      360.99      352.31     15.90 o 
   1   7   9      236.18      223.77     17.51 o 
   2   7   9      192.14      185.44     12.05 o 
   3   7   9       99.16      102.96     12.08 o 
   4   7   9      514.09      493.08     25.03 o 
   5   7   9     1210.08     1219.77     52.10 o 
   6   7   9      232.77      233.69     21.34 o 
   7   7   9       16.03        6.72     10.54 o 
   8   7   9       65.04       67.15     20.86 o 
  -7   8   9       16.59       11.43     13.97 o 
  -6   8   9      106.44       83.44     16.29 o 
  -5   8   9      328.37      296.02     19.69 o 
  -4   8   9      331.23      353.58     18.69 o 
  -3   8   9      102.18      106.62      9.53 o 
  -2   8   9      157.33      170.11     10.16 o 
  -1   8   9      294.98      257.36     11.72 o 
   0   8   9      644.83      610.04     23.21 o 
   1   8   9      224.17      217.75     19.32 o 
   2   8   9      194.04      186.01     15.70 o 
   3   8   9       83.58      148.03     20.16 o 
   4   8   9      333.61      354.29     24.65 o 
   5   8   9      313.49      266.79     26.77 o 
   6   8   9      106.70       93.02     18.10 o 
   7   8   9       22.35       34.89     16.13 o 
  -6   9   9       21.11       22.44     28.71 o 
  -5   9   9       80.23       36.75     27.83 o 
  -4   9   9       34.60       50.01     13.29 o 
  -3   9   9       78.62       91.36     13.45 o 
  -2   9   9      254.90      255.12     18.14 o 
  -1   9   9      174.70      140.29     17.42 o 
   0   9   9      298.19      301.56     23.15 o 
   1   9   9      218.17      181.54     17.10 o 
   2   9   9      240.59      271.57     22.46 o 
   3   9   9       83.86       96.75     15.66 o 
   4   9   9       41.47       44.99     12.15 o 
   5   9   9       99.53       89.63     15.94 o 
   6   9   9       30.18       30.10     16.66 o 
  -5  10   9       13.58       27.05     22.74 o 
  -4  10   9       15.84        5.02     15.25 o 
  -3  10   9       86.44       99.58     21.85 o 
  -2  10   9      274.46      308.77     24.29 o 
  -1  10   9       70.63       71.61     13.89 o 
   0  10   9        4.84        9.99      9.55 o 
   1  10   9       81.72       90.68     15.17 o 
   2  10   9      261.98      281.69     27.45 o 
   3  10   9       89.04       78.05     24.94 o 
   4  10   9       23.96       24.59     23.41 o 
   5  10   9       10.80        7.11     13.08 o 
  -2  11   9      132.52      144.03     22.91 o 
  -1  11   9       89.75       76.17     14.47 o 
   0  11   9       13.41       22.37     11.12 o 
   1  11   9       71.76       89.87     18.24 o 
   2  11   9      163.62      204.25     22.33 o 
   0   0  10      138.87      154.79      9.01 o 
   1   0  10     2943.55     2800.61     42.36 o 
   2   0  10      418.11      420.85      8.71 o 
   3   0  10      298.47      335.18     22.48 o 
   4   0  10        6.62       10.47      6.90 o 
   5   0  10      728.18      675.66     26.78 o 
   6   0  10       35.47       50.19     10.62 o 
   7   0  10      629.40      687.75     47.27 o 
   8   0  10       21.20       30.91     12.95 o 
   9   0  10      178.20      183.90     19.19 o 
  -9   1  10       52.49       72.52     12.97 o 
  -8   1  10      269.61      300.23     23.97 o 
  -7   1  10      131.81      142.88     15.08 o 
  -6   1  10     2416.90     2399.69     79.01 o 
  -5   1  10      563.25      566.06     29.72 o 
  -4   1  10     1603.42     1517.98     57.08 o 
  -3   1  10      260.18      246.65     10.38 o 
  -2   1  10     1634.22     1644.48     24.98 o 
  -1   1  10      145.50      136.72      5.31 o 
   0   1  10    21360.38    20292.95    294.58 o 
   1   1  10      148.04      143.61      6.87 o 
   2   1  10     1666.58     1661.77     26.12 o 
   3   1  10      265.28      241.88     13.55 o 
   4   1  10     1571.48     1481.41     41.75 o 
   5   1  10      560.30      523.42     26.12 o 
   6   1  10     2400.93     2357.00     75.40 o 
   7   1  10      135.97      154.56     18.02 o 
   8   1  10      271.46      304.41     26.05 o 
   9   1  10       54.40       62.50     12.95 o 
  -9   2  10        6.26       10.62     12.10 o 
  -8   2  10       35.11       62.39     13.19 o 
  -7   2  10     1183.18     1135.08     49.81 o 
  -6   2  10      443.41      464.75     25.00 o 
  -5   2  10     1002.09     1044.29     38.64 o 
  -4   2  10       81.79       84.74     11.04 o 
  -3   2  10      750.91      759.07     17.71 o 
  -2   2  10      378.18      363.77      8.22 o 
  -1   2  10       49.05       52.13      5.11 o 
   0   2  10       66.10       70.75      5.68 o 
   1   2  10      113.97      112.00      4.98 o 
   2   2  10      391.00      375.01     12.33 o 
   3   2  10      754.38      766.97     24.57 o 
   4   2  10       77.54       74.49     10.19 o 
   5   2  10     1007.87     1089.24     59.24 o 
   6   2  10      445.68      437.80     29.28 o 
   7   2  10     1222.02     1179.38     48.27 o 
   8   2  10       36.85       39.57     14.80 o 
   9   2  10        0.17      -10.08     10.08 o 
  -9   3  10       45.40       38.58     12.86 o 
  -8   3  10       24.53       41.75     12.17 o 
  -7   3  10      154.01      151.51     17.71 o 
  -6   3  10     2191.78     2102.00     69.46 o 
  -5   3  10       27.86       24.41      9.97 o 
  -4   3  10     2526.44     2459.89    103.25 o 
  -3   3  10      153.24      146.63      5.78 o 
  -2   3  10     4460.19     4554.53     63.33 o 
  -1   3  10      717.10      668.76     17.97 o 
   0   3  10     3780.59     3834.59     63.47 o 
   1   3  10      716.14      645.58     14.28 o 
   2   3  10     4467.88     4457.06     85.53 o 
   3   3  10      152.78      159.29      8.82 o 
   4   3  10     2362.97     2410.00     67.30 o 
   5   3  10       30.48       42.25      8.97 o 
   6   3  10     2160.10     2211.17     75.25 o 
   7   3  10      151.79      168.37     16.97 o 
   8   3  10       30.56       54.95     13.13 o 
   9   3  10       46.68       37.83     12.54 o 
  -9   4  10       33.54       63.45     23.69 o 
  -8   4  10      147.13      151.95     20.66 o 
  -7   4  10      656.17      643.37     35.39 o 
  -6   4  10        3.53        0.94      8.76 o 
  -5   4  10       64.64       90.80     14.99 o 
  -4   4  10     1332.90     1244.58     24.30 o 
  -3   4  10      377.88      360.56      9.69 o 
  -2   4  10       23.16       22.55      3.76 o 
  -1   4  10      132.32      127.51      8.40 o 
   0   4  10      215.51      227.95      9.10 o 
   1   4  10      208.00      213.09      7.90 o 
   2   4  10       23.97       45.61      5.52 o 
   3   4  10      383.91      381.35     15.34 o 
   4   4  10     1362.62     1331.59     37.85 o 
   5   4  10       65.27       84.56      9.84 o 
   6   4  10        3.01        8.60      9.56 o 
   7   4  10      659.38      641.19     32.44 o 
   8   4  10      139.87      152.90     20.59 o 
   9   4  10       49.13       41.42     14.72 o 
  -8   5  10       32.69       18.68     13.24 o 
  -7   5  10      137.72      154.46     19.03 o 
  -6   5  10     1562.20     1472.67     68.09 o 
  -5   5  10       21.88       18.03      7.56 o 
  -4   5  10      559.77      545.33     15.52 o 
  -3   5  10       93.97       99.30      6.33 o 
  -2   5  10      222.00      211.37      8.86 o 
  -1   5  10      791.66      767.29     20.52 o 
   0   5  10     5764.52     5867.88    115.19 o 
   1   5  10      788.00      806.13     19.85 o 
   2   5  10      259.33      230.53     10.55 o 
   3   5  10       96.29      102.97      8.93 o 
   4   5  10      502.34      502.63     20.41 o 
   5   5  10       19.90       17.74      7.32 o 
   6   5  10     1473.46     1494.97     48.91 o 
   7   5  10      135.36      131.70     16.72 o 
   8   5  10       28.54       34.19     11.78 o 
  -8   6  10        4.48       13.62     11.03 o 
  -7   6  10      352.21      303.51     30.45 o 
  -6   6  10      260.79      250.81     27.82 o 
  -5   6  10       36.83       42.70     14.63 o 
  -4   6  10       24.02       27.17      5.47 o 
  -3   6  10      327.46      313.86     11.40 o 
  -2   6  10      329.79      331.69     12.35 o 
  -1   6  10      769.55      771.75     21.50 o 
   0   6  10       84.30       87.96      7.74 o 
   1   6  10      787.23      809.75     22.49 o 
   2   6  10      328.88      331.99     13.72 o 
   3   6  10      378.88      350.98     16.95 o 
   4   6  10       27.31       41.35      7.37 o 
   5   6  10       33.06       70.41      8.89 o 
   6   6  10      260.63      234.04     19.42 o 
   7   6  10      331.99      308.79     24.01 o 
   8   6  10        3.86       10.00     14.88 o 
  -7   7  10       18.35       18.69     17.12 o 
  -6   7  10      443.83      398.21     31.87 o 
  -5   7  10      138.32      143.46     16.09 o 
  -4   7  10      635.04      593.53     21.44 o 
  -3   7  10      225.93      203.28     11.60 o 
  -2   7  10      218.29      220.99     10.71 o 
  -1   7  10      291.05      291.56     13.20 o 
   0   7  10     1049.41     1040.75     29.90 o 
   1   7  10      280.17      269.49     12.98 o 
   2   7  10      238.35      244.33     13.87 o 
   3   7  10      221.17      214.04     17.25 o 
   4   7  10      595.92      638.44     32.13 o 
   5   7  10      138.36      178.54     18.99 o 
   6   7  10      428.73      391.24     28.54 o 
   7   7  10       18.22       16.44     13.07 o 
  -6   8  10       46.57       26.96     18.73 o 
  -5   8  10       12.25       16.33      8.62 o 
  -4   8  10       49.89       43.19      9.33 o 
  -3   8  10      680.32      698.02     22.92 o 
  -2   8  10       24.50       43.79      6.97 o 
  -1   8  10       83.05       95.96      9.24 o 
   0   8  10       36.62       46.43      7.76 o 
   1   8  10       82.18       91.26     12.51 o 
   2   8  10       25.91       31.30      9.12 o 
   3   8  10      672.91      736.90     38.77 o 
   4   8  10       50.96       88.21     15.20 o 
   5   8  10       14.32       12.61     14.58 o 
   6   8  10       47.86       56.66     17.45 o 
  -5   9  10       10.90       12.15     13.15 o 
  -4   9  10      385.71      363.85     25.62 o 
  -3   9  10       12.45       17.71     10.87 o 
  -2   9  10       25.99       18.91      9.56 o 
  -1   9  10      116.74      146.73     16.33 o 
   0   9  10      550.37      490.54     30.76 o 
   1   9  10      113.73      118.06     18.14 o 
   2   9  10       35.15       31.80     12.45 o 
   3   9  10       13.07       24.44     11.24 o 
   4   9  10      374.58      403.26     26.99 o 
   5   9  10        9.97        9.95     12.35 o 
  -4  10  10       13.02      -23.03     23.03 o 
  -3  10  10      231.81      254.81     26.53 o 
  -2  10  10       27.02       30.73     12.34 o 
  -1  10  10      236.46      238.75     22.84 o 
   0  10  10        0.09       -8.04      8.66 o 
   1  10  10      227.42      237.07     27.62 o 
   2  10  10       29.49       31.04     12.87 o 
   3  10  10      232.98      254.00     27.66 o 
   4  10  10       13.04       27.35     12.48 o 
  -2  11  10        3.87        7.86     13.56 o 
  -1  11  10       11.54       22.73     14.60 o 
   0  11  10      128.18      133.80     18.42 o 
   1  11  10       11.65       45.98     17.43 o 
   2  11  10        4.43        7.45     12.65 o 
   1   0  11     5239.15     5105.05    104.76 o 
   2   0  11     1947.40     2081.92     32.66 o 
   3   0  11      294.26      284.65     14.51 o 
   4   0  11      602.09      576.82     21.99 o 
   5   0  11      619.37      615.38     42.65 o 
   6   0  11      313.85      364.35     22.31 o 
   7   0  11      893.90      908.33     44.62 o 
   8   0  11       21.96       34.96     19.75 o 
   9   0  11       36.67       38.00     13.92 o 
  -9   1  11       91.59       99.47     17.98 o 
  -8   1  11      500.41      468.54     27.97 o 
  -7   1  11      241.44      243.55     18.49 o 
  -6   1  11      359.57      370.07     22.26 o 
  -5   1  11     2649.84     2635.70     78.52 o 
  -4   1  11       57.75       63.44      7.52 o 
  -3   1  11      236.99      237.51      8.48 o 
  -2   1  11     1815.33     1923.36     31.02 o 
  -1   1  11     2988.60     3096.60     50.96 o 
   0   1  11      133.70      162.73     13.50 o 
   1   1  11     3114.34     3120.34     54.80 o 
   2   1  11     1863.26     1952.48     31.07 o 
   3   1  11      242.10      270.47     12.06 o 
   4   1  11       40.20       64.00     10.11 o 
   5   1  11     2563.90     2568.05    102.52 o 
   6   1  11      344.34      322.90     21.56 o 
   7   1  11      228.26      223.11     20.48 o 
   8   1  11      497.64      477.09     33.26 o 
   9   1  11       84.26       95.02     17.51 o 
  -9   2  11       15.44       14.38     10.85 o 
  -8   2  11      162.51      174.02     19.53 o 
  -7   2  11      175.87      231.77     49.86 o 
  -6   2  11       66.95       69.80     11.45 o 
  -5   2  11     2256.83     2246.74     68.71 o 
  -4   2  11      327.21      327.54     19.28 o 
  -3   2  11       79.52       76.99      7.00 o 
  -2   2  11     1527.67     1535.75     27.62 o 
  -1   2  11     3224.94     3288.75     59.05 o 
   0   2  11       29.44       31.32      4.11 o 
   1   2  11     3279.38     3310.96     62.90 o 
   2   2  11     1652.39     1658.43     28.71 o 
   3   2  11       99.35      104.74     10.18 o 
   4   2  11      331.89      304.26     17.09 o 
   5   2  11     2296.00     2214.47     75.96 o 
   6   2  11       65.10       72.95     13.07 o 
   7   2  11      169.85      188.77     18.46 o 
   8   2  11      185.53      167.66     17.86 o 
   9   2  11       28.67       35.75     11.78 o 
  -9   3  11      147.03      149.31     21.97 o 
  -8   3  11      183.43      198.70     21.83 o 
  -7   3  11      422.56      446.92     25.00 o 
  -6   3  11      576.91      568.35     32.11 o 
  -5   3  11     1328.45     1306.72     48.11 o 
  -4   3  11      639.31      578.14     20.42 o 
  -3   3  11      790.29      751.74     14.84 o 
  -2   3  11      594.28      617.63     12.92 o 
  -1   3  11     2357.96     2324.61     55.92 o 
   0   3  11       77.60       80.46      5.91 o 
   1   3  11     2362.63     2340.24     40.47 o 
   2   3  11      599.19      622.30     18.70 o 
   3   3  11      729.49      761.14     23.36 o 
   4   3  11      677.31      647.32     27.27 o 
   5   3  11     1250.61     1207.73     56.61 o 
   6   3  11      590.59      597.83     29.36 o 
   7   3  11      420.21      432.49     28.01 o 
   8   3  11      170.52      213.26     19.78 o 
   9   3  11      159.71      198.37     24.78 o 
  -8   4  11      201.90      242.98     29.53 o 
  -7   4  11      278.28      279.01     25.54 o 
  -6   4  11       65.67       75.74     13.25 o 
  -5   4  11     1010.65     1001.06     39.15 o 
  -4   4  11      176.99      167.30     14.87 o 
  -3   4  11       52.16       43.58      4.82 o 
  -2   4  11     1071.13     1101.72     26.77 o 
  -1   4  11     1907.38     1842.78     39.69 o 
   0   4  11      824.62      826.04     21.01 o 
   1   4  11     1825.77     1777.73     34.46 o 
   2   4  11     1088.48     1049.41     27.14 o 
   3   4  11       53.19       35.38      7.28 o 
   4   4  11      216.15      219.76     13.29 o 
   5   4  11     1078.61     1031.59     40.31 o 
   6   4  11       71.54       96.96     13.13 o 
   7   4  11      264.36      293.55     20.83 o 
   8   4  11      230.67      212.30     20.34 o 
  -8   5  11      176.51      180.73     26.22 o 
  -7   5  11      256.40      258.15     18.34 o 
  -6   5  11       77.45       69.02     13.55 o 
  -5   5  11     1161.00     1141.02     37.68 o 
  -4   5  11      118.41      106.43     11.69 o 
  -3   5  11      186.71      197.53     10.34 o 
  -2   5  11     1193.67     1150.25     24.93 o 
  -1   5  11     1433.90     1295.34     30.02 o 
   0   5  11       80.73       74.49     10.35 o 
   1   5  11     1504.70     1465.44     31.75 o 
   2   5  11     1150.67     1100.08     30.82 o 
   3   5  11      157.85      163.67     12.28 o 
   4   5  11      132.01      142.23     14.77 o 
   5   5  11     1066.27     1083.82     36.70 o 
   6   5  11       67.84       80.71     12.46 o 
   7   5  11      237.56      223.69     26.82 o 
   8   5  11      172.57      195.62     23.38 o 
  -8   6  11      104.62      120.17     20.67 o 
  -7   6  11       58.57       73.04     15.91 o 
  -6   6  11      192.29      203.56     23.15 o 
  -5   6  11      730.79      651.60     30.54 o 
  -4   6  11      290.16      317.25     17.99 o 
  -3   6  11      120.21      115.47      9.97 o 
  -2   6  11      558.14      530.45     16.12 o 
  -1   6  11      746.51      765.07     21.37 o 
   0   6  11        0.02       10.03      8.78 o 
   1   6  11      718.46      730.77     21.37 o 
   2   6  11      682.88      691.27     21.55 o 
   3   6  11      138.35      143.58      9.90 o 
   4   6  11      298.98      305.63     17.52 o 
   5   6  11      725.44      702.55     29.88 o 
   6   6  11      197.45      187.53     17.58 o 
   7   6  11       59.99       61.82     15.20 o 
   8   6  11      110.48      110.27     21.77 o 
  -7   7  11       56.77       28.49     17.32 o 
  -6   7  11      107.49      127.40     19.46 o 
  -5   7  11      719.00      680.94     30.52 o 
  -4   7  11      329.42      311.17     14.87 o 
  -3   7  11      113.45      106.83      9.10 o 
  -2   7  11      396.17      391.01     14.47 o 
  -1   7  11      694.07      708.13     22.96 o 
   0   7  11       55.94       77.27      8.01 o 
   1   7  11      747.27      708.53     24.87 o 
   2   7  11      430.20      399.04     20.02 o 
   3   7  11      100.93       91.23     17.06 o 
   4   7  11      306.64      311.38     21.85 o 
   5   7  11      660.80      691.17     43.25 o 
   6   7  11       94.36      102.85     15.62 o 
   7   7  11       52.36       68.89     18.49 o 
  -6   8  11       72.86       63.43     19.34 o 
  -5   8  11      242.74      238.44     37.00 o 
  -4   8  11       34.64       49.95     12.31 o 
  -3   8  11      129.98      145.76     14.83 o 
  -2   8  11      287.36      287.98     14.72 o 
  -1   8  11      198.08      188.02     12.62 o 
   0   8  11      246.71      269.77     16.45 o 
   1   8  11      205.81      208.55     16.45 o 
   2   8  11      282.43      326.74     24.72 o 
   3   8  11      145.19      133.69     18.78 o 
   4   8  11       45.78       68.92     17.70 o 
   5   8  11      237.31      226.94     28.35 o 
   6   8  11       71.60       92.81     23.37 o 
  -5   9  11      104.69      123.96     41.55 o 
  -4   9  11       26.81       -2.25     25.58 o 
  -3   9  11      132.46      150.46     17.12 o 
  -2   9  11      419.76      429.75     31.47 o 
  -1   9  11      412.38      377.15     35.93 o 
   0   9  11        0.19       10.06      8.95 o 
   1   9  11      407.66      351.64     27.85 o 
   2   9  11      416.96      443.26     34.36 o 
   3   9  11      119.93      121.84     16.85 o 
   4   9  11       23.98       53.55     13.48 o 
   5   9  11       84.79      100.22     23.54 o 
  -3  10  11       62.91       40.67     31.36 o 
  -2  10  11      166.45      155.47     19.02 o 
  -1  10  11      111.01      135.10     19.70 o 
   0  10  11        0.19       -4.94      9.38 o 
   1  10  11       88.25       90.96     13.64 o 
   2  10  11      178.24      215.16     21.70 o 
   3  10  11       64.28       67.49     14.95 o 
   0   0  12     7965.19     8047.71    185.16 o 
   1   0  12        7.60       16.23      4.17 o 
   2   0  12        5.43        3.89      2.96 o 
   3   0  12        1.51       16.00     10.83 o 
   4   0  12      804.04      812.50     32.73 o 
   5   0  12       22.93       17.51      7.59 o 
   6   0  12     1164.98     1247.55     49.27 o 
   7   0  12      159.01      179.16     18.39 o 
   8   0  12        1.47        4.48      8.72 o 
   9   0  12       36.50       28.18     11.99 o 
  -9   1  12      150.56      112.81     21.20 o 
  -8   1  12       59.35       95.77     15.15 o 
  -7   1  12      539.21      531.97     31.01 o 
  -6   1  12      113.24      112.04     16.18 o 
  -5   1  12       50.01       58.58     11.21 o 
  -4   1  12      631.71      628.31     28.36 o 
  -3   1  12     1361.18     1355.54     45.32 o 
  -2   1  12      444.26      396.00     11.70 o 
  -1   1  12     1354.43     1402.24     27.39 o 
   0   1  12       21.86       26.05      4.48 o 
   1   1  12     1389.96     1416.98     27.05 o 
   2   1  12      438.31      414.33     12.22 o 
   3   1  12     1384.85     1384.36     39.98 o 
   4   1  12      634.67      633.40     28.42 o 
   5   1  12       49.87       91.92     12.39 o 
   6   1  12      110.45      136.39     16.35 o 
   7   1  12      527.01      515.61     30.30 o 
   8   1  12       59.02       52.81     15.27 o 
   9   1  12      164.10      202.44     21.93 o 
  -9   2  12       10.46       16.63     11.89 o 
  -8   2  12       45.35       69.77     13.61 o 
  -7   2  12      178.47      180.83     16.26 o 
  -6   2  12     1030.24     1039.11     44.11 o 
  -5   2  12      362.19      363.45     20.15 o 
  -4   2  12     1555.14     1633.42     54.08 o 
  -3   2  12      296.20      282.39     11.20 o 
  -2   2  12     1173.67     1113.72     22.48 o 
  -1   2  12      273.46      253.96     10.27 o 
   0   2  12     1452.19     1482.18     29.08 o 
   1   2  12      274.19      271.41      9.98 o 
   2   2  12     1163.39     1136.40     23.83 o 
   3   2  12      295.64      288.92     13.90 o 
   4   2  12     1518.78     1502.22     47.65 o 
   5   2  12      361.20      353.51     22.33 o 
   6   2  12     1000.69     1025.23     42.12 o 
   7   2  12      177.14      172.12     18.47 o 
   8   2  12       50.20       56.76     13.63 o 
   9   2  12       10.58        8.73     11.60 o 
  -8   3  12       14.42        2.56     12.89 o 
  -7   3  12      527.50      489.57     31.40 o 
  -6   3  12       71.32       84.72     16.24 o 
  -5   3  12       50.25       77.49     13.42 o 
  -4   3  12       43.61       60.36      8.78 o 
  -3   3  12     2867.00     2860.31     63.30 o 
  -2   3  12       40.87       34.00      4.78 o 
  -1   3  12      126.56      110.12      7.34 o 
   0   3  12        0.19        2.33      3.48 o 
   1   3  12      191.27      188.07      9.47 o 
   2   3  12       43.05       40.22      7.75 o 
   3   3  12     2934.85     2981.92     78.83 o 
   4   3  12       46.42       70.85     14.15 o 
   5   3  12       58.16       56.80     12.53 o 
   6   3  12       73.46      109.97     13.93 o 
   7   3  12      548.50      555.29     31.99 o 
   8   3  12       14.78       -0.28      9.10 o 
  -8   4  12       50.63       81.14     15.96 o 
  -7   4  12       65.26       75.99     15.27 o 
  -6   4  12      513.22      506.83     31.23 o 
  -5   4  12       96.37       91.81     14.21 o 
  -4   4  12     1181.88     1103.60     37.70 o 
  -3   4  12      266.09      245.42      9.13 o 
  -2   4  12      289.28      310.41      9.86 o 
  -1   4  12      129.23      112.98      9.80 o 
   0   4  12     3067.09     3059.36     60.97 o 
   1   4  12      136.61      122.09      7.54 o 
   2   4  12      301.78      318.60     14.92 o 
   3   4  12      258.32      249.02     13.35 o 
   4   4  12     1181.31     1194.12     37.23 o 
   5   4  12       96.70       97.17     13.77 o 
   6   4  12      462.32      455.84     27.68 o 
   7   4  12       64.47       96.73     14.91 o 
   8   4  12       60.50      105.62     18.69 o 
  -8   5  12       11.61       14.66     10.92 o 
  -7   5  12      240.88      267.46     23.13 o 
  -6   5  12      149.77      165.62     17.84 o 
  -5   5  12       11.14       14.57      9.12 o 
  -4   5  12       32.31       24.84      7.83 o 
  -3   5  12      663.51      642.63     19.36 o 
  -2   5  12      117.18      107.10      8.34 o 
  -1   5  12     1493.36     1491.61     36.22 o 
   0   5  12        8.14       15.04      7.17 o 
   1   5  12     1538.33     1575.60     37.24 o 
   2   5  12      118.57      118.00     10.82 o 
   3   5  12      807.28      767.25     26.07 o 
   4   5  12       32.01       35.47      9.47 o 
   5   5  12        8.03       21.36      8.18 o 
   6   5  12      153.75      179.17     27.61 o 
   7   5  12      246.88      260.56     21.41 o 
   8   5  12       12.76       14.10     14.15 o 
  -7   6  12       36.34       90.03     16.28 o 
  -6   6  12      373.88      300.15     27.94 o 
  -5   6  12       10.94       51.98     38.35 o 
  -4   6  12      249.98      242.28     17.33 o 
  -3   6  12      183.24      167.68     10.45 o 
  -2   6  12       29.25       46.43      6.81 o 
  -1   6  12       16.56       10.94      4.81 o 
   0   6  12     2497.20     2650.19     61.94 o 
   1   6  12       15.13        9.63      4.88 o 
   2   6  12       45.69       45.56      6.98 o 
   3   6  12      183.75      183.18     13.53 o 
   4   6  12      250.77      250.03     14.69 o 
   5   6  12       10.53       38.07     13.62 o 
   6   6  12      332.46      354.19     25.79 o 
   7   6  12       35.90       34.23     17.02 o 
  -6   7  12       10.69        6.74     10.12 o 
  -5   7  12       23.54       52.09     17.80 o 
  -4   7  12       50.14       57.15     12.53 o 
  -3   7  12      594.99      602.62     21.49 o 
  -2   7  12       42.66       37.82      5.75 o 
  -1   7  12      308.68      295.65     14.28 o 
   0   7  12      126.92      132.14     10.13 o 
   1   7  12      358.55      326.74     20.09 o 
   2   7  12       43.47       34.14      9.93 o 
   3   7  12      604.97      654.11     32.42 o 
   4   7  12       51.42       78.01     12.53 o 
   5   7  12       26.32       24.42     10.77 o 
   6   7  12        9.52        5.80     13.40 o 
  -6   8  12      137.87      130.32     24.36 o 
  -5   8  12       26.12       57.88     26.46 o 
  -4   8  12      442.63      433.55     28.48 o 
  -3   8  12       26.48       30.91      7.69 o 
  -2   8  12      251.88      258.33     14.64 o 
  -1   8  12       31.71       38.35      8.30 o 
   0   8  12      446.78      440.60     22.30 o 
   1   8  12       34.41       29.36      9.42 o 
   2   8  12      236.59      250.33     21.17 o 
   3   8  12       25.85        9.91     12.59 o 
   4   8  12      392.81      411.65     33.66 o 
   5   8  12       23.17       32.84     15.48 o 
   6   8  12      145.79      171.83     23.78 o 
  -4   9  12        4.88       25.94     24.55 o 
  -3   9  12      306.61      233.82     38.61 o 
  -2   9  12       93.90       78.70     14.81 o 
  -1   9  12       48.03       64.20     16.96 o 
   0   9  12       19.90       18.59      9.06 o 
   1   9  12       72.44       68.28     12.78 o 
   2   9  12       99.82       78.63     16.56 o 
   3   9  12      305.59      348.84     28.98 o 
   4   9  12        4.93        1.17     10.10 o 
  -3  10  12        6.12        9.41     23.42 o 
  -2  10  12       51.59       64.70     17.34 o 
  -1  10  12       33.69       28.31     16.29 o 
   0  10  12      172.76      176.12     17.94 o 
   1  10  12       36.65       44.57     14.52 o 
   2  10  12       56.94       52.46     15.41 o 
   3  10  12        5.56       11.70     11.79 o 
   1   0  13        4.79       12.19      4.47 o 
   2   0  13     2121.72     2049.84     36.73 o 
   3   0  13       36.98       48.84      8.96 o 
   4   0  13     1114.76     1174.04     42.13 o 
   5   0  13     1328.25     1225.97     40.93 o 
   6   0  13       13.23       19.20     10.57 o 
   7   0  13        5.00        2.12      7.50 o 
   8   0  13      237.81      262.70     24.29 o 
  -8   1  13       11.46       18.46     10.13 o 
  -7   1  13      111.61      137.71     20.65 o 
  -6   1  13       17.51       25.07      8.82 o 
  -5   1  13      264.71      256.54     15.56 o 
  -4   1  13     1125.56     1215.22     44.83 o 
  -3   1  13      142.64      173.99     12.83 o 
  -2   1  13      603.74      595.96     29.98 o 
  -1   1  13      330.62      350.54     11.77 o 
   0   1  13      124.56      138.57      7.52 o 
   1   1  13      484.46      470.98     14.43 o 
   2   1  13      637.86      632.92     15.92 o 
   3   1  13      161.33      160.22     13.04 o 
   4   1  13     1102.73     1164.19     40.14 o 
   5   1  13      205.14      220.58     18.12 o 
   6   1  13        7.64       13.57      8.64 o 
   7   1  13      105.74      100.74     15.13 o 
   8   1  13        9.19        3.99     12.22 o 
  -8   2  13      121.37      132.13     19.17 o 
  -7   2  13       39.48       47.38     13.63 o 
  -6   2  13       64.26       94.16     14.97 o 
  -5   2  13      444.60      445.25     26.14 o 
  -4   2  13     1268.21     1257.94     43.09 o 
  -3   2  13      509.46      546.42     18.53 o 
  -2   2  13     1713.16     1694.77     34.00 o 
  -1   2  13      189.61      165.97      8.89 o 
   0   2  13      113.71      124.52      7.36 o 
   1   2  13      138.81      134.98      7.62 o 
   2   2  13     1916.72     1896.74     34.85 o 
   3   2  13      527.70      550.95     23.99 o 
   4   2  13     1230.74     1195.34     39.73 o 
   5   2  13      448.40      403.46     22.55 o 
   6   2  13       64.53       79.82     13.07 o 
   7   2  13       50.34       75.82     13.74 o 
   8   2  13      116.28      119.14     19.16 o 
  -8   3  13      115.08      127.45     23.88 o 
  -7   3  13      108.69      123.03     29.42 o 
  -6   3  13       65.07      103.59     16.28 o 
  -5   3  13      236.14      242.58     15.41 o 
  -4   3  13      129.21      134.07     15.04 o 
  -3   3  13      253.97      246.19     12.47 o 
  -2   3  13     1613.37     1577.88     28.79 o 
  -1   3  13       86.41      101.79     10.98 o 
   0   3  13       62.90       67.68      7.99 o 
   1   3  13      147.92      162.33      8.73 o 
   2   3  13     1486.24     1472.84     37.73 o 
   3   3  13      240.01      220.44     15.50 o 
   4   3  13      114.86      120.44     14.55 o 
   5   3  13      150.97      157.39     16.86 o 
   6   3  13       54.85       72.56     13.12 o 
   7   3  13       93.67      115.57     17.80 o 
   8   3  13      110.36      115.30     18.67 o 
  -8   4  13      273.80      263.42     25.00 o 
  -7   4  13       35.30       40.71     14.09 o 
  -6   4  13        1.15       -4.34      8.17 o 
  -5   4  13      184.56      192.29     18.82 o 
  -4   4  13      169.24      185.02     12.63 o 
  -3   4  13      423.92      424.94     19.43 o 
  -2   4  13     1634.68     1593.41     31.93 o 
  -1   4  13      511.01      550.88     16.61 o 
   0   4  13      441.55      426.90     14.91 o 
   1   4  13      421.66      423.92     15.52 o 
   2   4  13     1626.08     1648.02     43.88 o 
   3   4  13      432.47      409.99     17.29 o 
   4   4  13      213.44      221.90     17.38 o 
   5   4  13      251.59      287.67     19.77 o 
   6   4  13        6.47        5.34      6.28 o 
   7   4  13       39.86       29.18     12.15 o 
   8   4  13      291.84      302.38     28.73 o 
  -7   5  13       28.21       28.18     12.53 o 
  -6   5  13       40.55       50.66     14.20 o 
  -5   5  13      117.87      141.69     16.76 o 
  -4   5  13      172.50      199.07     20.11 o 
  -3   5  13      624.98      575.47     20.47 o 
  -2   5  13      577.89      561.01     16.42 o 
  -1   5  13      248.53      266.82     11.54 o 
   0   5  13      211.18      173.68     10.02 o 
   1   5  13      191.02      204.19     11.77 o 
   2   5  13      576.95      568.83     22.41 o 
   3   5  13      577.82      500.59     19.99 o 
   4   5  13      164.28      173.28     13.29 o 
   5   5  13       57.38       67.17     14.57 o 
   6   5  13       46.73       47.86     13.38 o 
   7   5  13       26.24       46.18     18.34 o 
  -7   6  13       10.62        1.15      9.38 o 
  -6   6  13       57.47       51.78     12.41 o 
  -5   6  13      414.09      478.51     33.43 o 
  -4   6  13      271.44      263.08     16.95 o 
  -3   6  13      266.06      262.64     23.10 o 
  -2   6  13      236.40      244.63     11.25 o 
  -1   6  13      202.65      222.18     12.68 o 
   0   6  13      182.34      174.72     10.64 o 
   1   6  13      246.43      240.02     12.81 o 
   2   6  13      236.30      259.43     14.81 o 
   3   6  13      290.42      290.91     16.17 o 
   4   6  13      284.49      275.33     18.78 o 
   5   6  13      447.05      480.59     24.03 o 
   6   6  13       51.67       51.22     14.06 o 
   7   6  13        7.70        0.06     11.00 o 
  -6   7  13      123.75      160.90     30.03 o 
  -5   7  13      400.93      396.14     33.18 o 
  -4   7  13      249.98      215.58     18.91 o 
  -3   7  13      102.78      103.90     11.65 o 
  -2   7  13       84.99       83.92      9.14 o 
  -1   7  13      116.09      118.85      9.28 o 
   0   7  13       33.79       51.39      7.16 o 
   1   7  13      158.07      161.55     13.82 o 
   2   7  13       84.51       83.99     13.44 o 
   3   7  13       88.40       95.82     12.44 o 
   4   7  13      235.54      202.73     23.49 o 
   5   7  13      359.11      352.03     27.41 o 
   6   7  13      123.18      123.83     25.45 o 
  -5   8  13      105.89       91.17     27.82 o 
  -4   8  13      138.94      127.71     31.36 o 
  -3   8  13        4.29       29.02     19.41 o 
  -2   8  13      151.20      149.61     13.17 o 
  -1   8  13      242.46      241.45     15.03 o 
   0   8  13       75.43       83.75     11.39 o 
   1   8  13      203.03      199.18     19.71 o 
   2   8  13      198.91      175.15     18.30 o 
   3   8  13        7.38        3.06     11.78 o 
   4   8  13      139.20      111.48     22.36 o 
   5   8  13      130.31      169.74     25.13 o 
  -4   9  13        1.42       -6.08     16.95 o 
  -3   9  13       34.95       51.84     26.36 o 
  -2   9  13      169.18      162.87     21.48 o 
  -1   9  13      189.07      200.34     18.80 o 
   0   9  13       21.63       44.88     14.81 o 
   1   9  13      226.54      215.91     23.65 o 
   2   9  13      143.32      180.54     35.58 o 
   3   9  13       30.44       34.12     12.20 o 
   4   9  13        6.35       11.61     13.68 o 
  -1  10  13      138.68      131.75     22.82 o 
   0  10  13        2.21      -11.13     11.51 o 
   1  10  13      133.70      118.34     18.91 o 
   0   0  14      279.81      266.34     15.74 o 
   1   0  14     5497.13     5242.01     93.79 o 
   2   0  14        7.55       30.90      9.36 o 
   3   0  14     4765.87     4679.65    124.44 o 
   4   0  14        1.46        1.22      6.85 o 
   5   0  14     1029.30     1156.35     43.96 o 
   6   0  14       64.45       50.91     11.90 o 
   7   0  14       18.27       33.00     19.70 o 
   8   0  14        1.02        0.40      8.13 o 
  -8   1  14      259.41      264.14     26.57 o 
  -7   1  14      129.02      139.16     15.12 o 
  -6   1  14       17.22       31.53     11.32 o 
  -5   1  14      160.84      195.45     21.73 o 
  -4   1  14      946.40      929.83     36.01 o 
  -3   1  14      165.08      151.28     14.74 o 
  -2   1  14      698.45      637.48     58.03 o 
  -1   1  14       42.47       52.36      5.81 o 
   0   1  14      383.47      398.16     12.86 o 
   1   1  14       43.96       54.64      7.25 o 
   2   1  14      694.61      667.32     20.93 o 
   3   1  14      169.44      178.52     13.17 o 
   4   1  14      948.99      953.70     36.24 o 
   5   1  14      156.15      206.33     18.81 o 
   6   1  14       45.56       65.63     27.73 o 
   7   1  14      133.82      160.37     19.35 o 
   8   1  14      264.39      301.32     29.32 o 
  -8   2  14       48.62       76.68     16.26 o 
  -7   2  14      222.04      201.16     23.90 o 
  -6   2  14       19.74       35.38     10.53 o 
  -5   2  14      674.75      631.16     32.14 o 
  -4   2  14      251.83      213.35     17.82 o 
  -3   2  14     6548.85     6746.23    183.24 o 
  -2   2  14       43.45       38.77      6.51 o 
  -1   2  14     1258.29     1235.30     39.05 o 
   0   2  14      184.68      210.55      9.66 o 
   1   2  14     1224.34     1248.53     25.62 o 
   2   2  14       41.97       37.17      5.10 o 
   3   2  14     6491.48     6781.40    183.31 o 
   4   2  14      243.33      218.77     17.22 o 
   5   2  14      681.14      665.29     30.09 o 
   6   2  14       19.08       49.69     20.07 o 
   7   2  14      241.31      248.42     23.73 o 
   8   2  14       53.67       58.66     17.99 o 
  -8   3  14      366.05      359.72     28.57 o 
  -7   3  14       22.87       30.43      9.90 o 
  -6   3  14      184.74      189.69     21.37 o 
  -5   3  14      107.64       96.18     11.61 o 
  -4   3  14      935.68      943.13     39.47 o 
  -3   3  14      147.44      142.28     11.30 o 
  -2   3  14      108.50      106.41      9.17 o 
  -1   3  14      172.97      161.23      9.55 o 
   0   3  14       92.61      112.20     12.56 o 
   1   3  14      174.01      181.84     11.90 o 
   2   3  14       87.47       89.14      7.51 o 
   3   3  14      149.18      155.14     12.78 o 
   4   3  14      919.64      966.70     38.62 o 
   5   3  14      106.80      111.36     13.95 o 
   6   3  14      231.96      230.49     20.48 o 
   7   3  14       24.16       20.79      9.86 o 
   8   3  14      371.96      403.65     34.07 o 
  -7   4  14      347.65      285.91     24.53 o 
  -6   4  14      182.02      182.50     21.34 o 
  -5   4  14      433.24      453.06     26.46 o 
  -4   4  14       73.38       77.69     14.23 o 
  -3   4  14     3082.14     3030.41     77.04 o 
  -2   4  14      439.31      421.29     14.73 o 
  -1   4  14      533.69      516.99     18.28 o 
   0   4  14        0.69        0.41      3.69 o 
   1   4  14      482.54      489.87     16.57 o 
   2   4  14      442.54      435.87     20.37 o 
   3   4  14     3040.13     2992.86    100.09 o 
   4   4  14       68.35       84.58     13.22 o 
   5   4  14      435.24      494.95     28.10 o 
   6   4  14      187.12      182.48     16.59 o 
   7   4  14      321.40      345.41     28.07 o 
  -7   5  14       21.75       19.97     13.49 o 
  -6   5  14      229.25      236.01     21.90 o 
  -5   5  14       26.93       43.86     13.02 o 
  -4   5  14      257.03      241.70     24.94 o 
  -3   5  14      134.58      126.40     12.39 o 
  -2   5  14        0.05        4.93      4.88 o 
  -1   5  14      136.49      119.03     10.34 o 
   0   5  14      568.45      579.83     19.44 o 
   1   5  14      137.89      139.62     10.65 o 
   2   5  14        2.41       11.10      6.66 o 
   3   5  14      136.79      156.15     12.44 o 
   4   5  14      305.37      269.50     17.02 o 
   5   5  14       28.04       40.02     10.17 o 
   6   5  14      206.16      222.50     23.41 o 
   7   5  14       23.34       26.07     14.57 o 
  -6   6  14       27.39       38.99     12.60 o 
  -5   6  14       77.55       98.76     17.65 o 
  -4   6  14      214.44      236.77     27.88 o 
  -3   6  14      860.00      805.40     34.86 o 
  -2   6  14       49.09       56.82      7.02 o 
  -1   6  14      763.79      799.09     23.05 o 
   0   6  14       81.58       83.44      9.44 o 
   1   6  14      724.54      734.62     26.53 o 
   2   6  14       45.18       70.37      9.83 o 
   3   6  14      868.90      847.22     31.92 o 
   4   6  14      211.04      211.05     17.02 o 
   5   6  14       74.94       87.54     14.21 o 
   6   6  14       28.35       65.36     15.95 o 
  -5   7  14       10.66       16.03     15.12 o 
  -4   7  14      170.25      176.99     22.10 o 
  -3   7  14       21.15       22.07      9.27 o 
  -2   7  14       55.64       67.89      9.53 o 
  -1   7  14      197.62      209.36     13.41 o 
   0   7  14      645.91      670.32     28.83 o 
   1   7  14      196.29      213.62     17.11 o 
   2   7  14       51.83       64.06     11.51 o 
   3   7  14       18.29       21.40     11.03 o 
   4   7  14      176.44      154.04     18.15 o 
   5   7  14       11.46       67.48     36.63 o 
  -4   8  14       64.87       67.06     27.00 o 
  -3   8  14      390.86      347.33     29.90 o 
  -2   8  14       19.31       30.79     10.05 o 
  -1   8  14      167.46      158.53     18.71 o 
   0   8  14        5.62        4.79      7.42 o 
   1   8  14      157.22      136.18     16.60 o 
   2   8  14       18.04       15.40     14.46 o 
   3   8  14      369.44      361.43     30.83 o 
   4   8  14       64.01       95.11     32.51 o 
  -3   9  14       26.09      -17.44     21.95 o 
  -2   9  14       51.92       68.21     32.73 o 
  -1   9  14       17.99       -1.80      9.92 o 
   0   9  14      532.20      529.84     30.62 o 
   1   9  14       19.61       11.07      8.79 o 
   2   9  14       49.96       75.84     23.33 o 
   3   9  14       27.60       19.42     11.34 o 
   1   0  15       13.74       53.87     13.76 o 
   2   0  15     1604.99     1511.35     37.87 o 
   3   0  15      584.48      588.71     27.35 o 
   4   0  15     1306.30     1387.36     54.18 o 
   5   0  15       92.85      118.38     18.06 o 
   6   0  15      219.13      237.70     22.78 o 
   7   0  15       12.51       12.14     11.15 o 
   8   0  15      239.95      208.20     21.63 o 
  -8   1  15      295.93      280.57     31.77 o 
  -7   1  15        7.73       11.40     10.58 o 
  -6   1  15       22.46       20.18     10.30 o 
  -5   1  15      332.29      365.57     23.90 o 
  -4   1  15     1547.81     1534.88     56.04 o 
  -3   1  15      154.30      162.10     15.64 o 
  -2   1  15     2838.96     2892.54     79.94 o 
  -1   1  15      439.05      427.11     16.01 o 
   0   1  15       11.09       17.15      5.29 o 
   1   1  15      502.88      503.36     15.16 o 
   2   1  15     2878.41     2717.73     65.50 o 
   3   1  15      180.91      225.00     20.24 o 
   4   1  15     1525.05     1456.22     54.03 o 
   5   1  15      349.36      342.82     25.82 o 
   6   1  15       18.57       11.02     10.14 o 
   7   1  15       10.36       10.59     11.83 o 
   8   1  15      303.94      343.24     31.28 o 
  -7   2  15       47.98       65.08     14.36 o 
  -6   2  15       42.64       59.40     12.96 o 
  -5   2  15      578.32      578.77     29.82 o 
  -4   2  15      682.01      678.31     31.72 o 
  -3   2  15      136.38      176.15     15.15 o 
  -2   2  15     1642.51     1631.09     51.28 o 
  -1   2  15       36.55       63.61     10.17 o 
   0   2  15      652.89      643.24     18.34 o 
   1   2  15       72.35       80.62      7.95 o 
   2   2  15     1633.52     1595.34     43.35 o 
   3   2  15      140.39      141.12     13.70 o 
   4   2  15      668.84      701.16     35.10 o 
   5   2  15      557.39      558.81     29.14 o 
   6   2  15       32.77       52.71     17.23 o 
   7   2  15       49.33       50.79     14.74 o 
  -7   3  15       63.40       95.97     16.78 o 
  -6   3  15       77.75       83.07     14.83 o 
  -5   3  15      216.43      250.77     22.18 o 
  -4   3  15     1470.03     1444.48     55.32 o 
  -3   3  15      172.13      174.73     14.70 o 
  -2   3  15     1592.58     1544.51     54.02 o 
  -1   3  15      484.22      462.81     17.50 o 
   0   3  15       30.86       53.68      6.70 o 
   1   3  15      459.87      441.39     14.52 o 
   2   3  15     1613.66     1641.62     44.43 o 
   3   3  15      188.29      179.42     19.06 o 
   4   3  15     1479.22     1445.74     54.82 o 
   5   3  15      301.34      303.18     20.69 o 
   6   3  15       92.43       83.33     12.70 o 
   7   3  15       77.72       76.08     13.69 o 
  -7   4  15       12.69       -1.18     10.59 o 
  -6   4  15       33.30       41.87     17.26 o 
  -5   4  15      210.31      231.96     22.98 o 
  -4   4  15      295.87      308.07     19.57 o 
  -3   4  15      230.93      199.15     16.73 o 
  -2   4  15     1711.97     1686.59     48.20 o 
  -1   4  15      168.89      150.16      8.98 o 
   0   4  15      179.01      159.50     11.01 o 
   1   4  15      145.53      138.55      9.70 o 
   2   4  15     1575.81     1576.07     53.38 o 
   3   4  15      219.19      197.94     21.89 o 
   4   4  15      308.50      312.42     19.98 o 
   5   4  15      218.92      232.22     18.63 o 
   6   4  15       22.48       24.32     10.47 o 
   7   4  15       10.70        2.76      9.05 o 
  -6   5  15       31.29       38.96     20.38 o 
  -5   5  15      290.26      290.05     23.10 o 
  -4   5  15      251.19      248.77     24.10 o 
  -3   5  15      158.79      150.90     16.79 o 
  -2   5  15     1281.49     1252.78     40.01 o 
  -1   5  15      301.90      307.97     15.09 o 
   0   5  15      126.24      108.81      9.65 o 
   1   5  15      267.80      268.17     14.70 o 
   2   5  15     1310.98     1309.28     40.28 o 
   3   5  15      177.84      176.89     12.59 o 
   4   5  15      252.44      270.14     20.21 o 
   5   5  15      356.96      347.11     31.91 o 
   6   5  15       42.40       40.40     12.69 o 
  -6   6  15       96.19      117.37     20.13 o 
  -5   6  15      160.49      137.94     17.86 o 
  -4   6  15      357.80      323.71     28.22 o 
  -3   6  15       62.95       81.04     13.38 o 
  -2   6  15      473.36      453.26     23.51 o 
  -1   6  15      268.05      279.29     14.56 o 
   0   6  15      409.17      435.72     19.34 o 
   1   6  15      282.48      324.82     20.40 o 
   2   6  15      420.54      426.12     22.46 o 
   3   6  15       66.36       82.44     11.35 o 
   4   6  15      353.83      367.29     25.84 o 
   5   6  15      143.15      143.24     26.70 o 
   6   6  15       79.57      105.04     20.23 o 
  -5   7  15      199.21      241.50     28.51 o 
  -4   7  15      154.87      172.99     30.15 o 
  -3   7  15       79.48      118.03     18.60 o 
  -2   7  15      375.76      359.32     26.30 o 
  -1   7  15      133.00      147.01     13.48 o 
   0   7  15        0.74        2.02      6.89 o 
   1   7  15      117.41      162.07     17.77 o 
   2   7  15      422.85      437.52     30.23 o 
   3   7  15       90.50      120.58     20.88 o 
   4   7  15      144.22      131.98     25.14 o 
   5   7  15      220.84      223.56     31.76 o 
  -4   8  15      105.64      116.16     24.04 o 
  -3   8  15        1.86       13.92     14.19 o 
  -2   8  15      321.62      272.64     42.66 o 
  -1   8  15      183.80      163.43     14.88 o 
   0   8  15       11.14       25.26     14.12 o 
   1   8  15      191.46      169.08     19.99 o 
   2   8  15      278.35      255.09     28.25 o 
   3   8  15        2.62        5.67     11.46 o 
   4   8  15      106.27      105.74     28.11 o 
  -1   9  15      110.20      111.62     40.86 o 
   0   9  15       32.49       41.02     16.63 o 
   1   9  15       95.39      130.24     20.32 o 
   0   0  16      836.70      817.05     33.14 o 
   1   0  16        0.39        1.59      4.30 o 
   2   0  16        8.22       22.98     21.10 o 
   3   0  16       21.31       20.61      7.88 o 
   4   0  16      211.19      206.21     19.86 o 
   5   0  16        6.89        3.76      8.33 o 
   6   0  16      106.85      119.01     16.69 o 
   7   0  16        4.03        8.21     11.79 o 
  -7   1  16      371.33      354.66     31.61 o 
  -6   1  16       20.70       50.96     24.50 o 
  -5   1  16       82.63      112.35     14.92 o 
  -4   1  16      190.06      184.51     30.76 o 
  -3   1  16     1494.02     1384.39     81.67 o 
  -2   1  16       79.24       87.36     10.89 o 
  -1   1  16      691.39      650.57     21.68 o 
   0   1  16       47.59       57.29      7.12 o 
   1   1  16      685.41      684.95     19.74 o 
   2   1  16       81.41       68.38      9.73 o 
   3   1  16     1459.10     1393.73     47.94 o 
   4   1  16      187.61      187.25     18.73 o 
   5   1  16       79.89       91.21     14.67 o 
   6   1  16       20.09       24.96      9.41 o 
   7   1  16      360.64      340.67     26.53 o 
  -7   2  16       17.78       26.56     11.51 o 
  -6   2  16      120.35      125.39     15.02 o 
  -5   2  16       26.74       52.11     18.47 o 
  -4   2  16      332.50      342.09     20.55 o 
  -3   2  16       86.59      106.09     13.03 o 
  -2   2  16      135.35      131.23     19.17 o 
  -1   2  16       50.90       52.90      7.70 o 
   0   2  16      143.44      154.37      9.52 o 
   1   2  16       50.78       66.11      8.50 o 
   2   2  16      115.12      130.37     14.06 o 
   3   2  16       87.08       94.75     12.46 o 
   4   2  16      352.94      378.10     23.36 o 
   5   2  16       26.73       33.67     12.82 o 
   6   2  16      146.89      142.00     19.91 o 
   7   2  16       17.14       16.21     12.39 o 
  -7   3  16      305.94      327.99     26.52 o 
  -6   3  16        4.40       -2.32      8.01 o 
  -5   3  16       15.93       17.97     14.57 o 
  -4   3  16       38.94       70.32     12.40 o 
  -3   3  16     1724.87     1750.43     60.87 o 
  -2   3  16       63.41       45.22     10.80 o 
  -1   3  16      310.37      300.92     14.18 o 
   0   3  16       13.97       15.04      5.86 o 
   1   3  16      285.30      289.48     12.72 o 
   2   3  16       63.93       75.21      8.71 o 
   3   3  16     1654.83     1676.36     58.21 o 
   4   3  16       38.49       48.99     10.80 o 
   5   3  16       13.97       13.95     11.00 o 
   6   3  16        4.61        5.40      8.70 o 
   7   3  16      303.65      294.46     25.66 o 
  -6   4  16       72.89      111.91     17.91 o 
  -5   4  16       57.65       79.36     17.07 o 
  -4   4  16      354.88      378.39     25.45 o 
  -3   4  16       32.37       47.13     12.63 o 
  -2   4  16       28.12       39.79      8.78 o 
  -1   4  16       32.30       48.36     12.85 o 
   0   4  16      568.69      557.50     22.76 o 
   1   4  16       34.12       42.86      6.89 o 
   2   4  16       13.66       19.53     10.22 o 
   3   4  16       32.48       22.13      9.73 o 
   4   4  16      408.98      368.94     24.52 o 
   5   4  16       57.84       83.59     14.05 o 
   6   4  16      107.05      117.20     17.17 o 
  -6   5  16       13.81       32.93     26.21 o 
  -5   5  16       48.99       58.87     15.54 o 
  -4   5  16        6.24        3.19      8.23 o 
  -3   5  16      547.18      545.86     32.79 o 
  -2   5  16       65.79       67.90     11.42 o 
  -1   5  16      779.00      771.59     30.95 o 
   0   5  16       19.92       15.27      6.87 o 
   1   5  16      743.30      739.43     30.14 o 
   2   5  16       63.16       46.67      9.20 o 
   3   5  16      536.16      561.61     29.18 o 
   4   5  16        6.14        8.91      8.95 o 
   5   5  16       44.20       57.73     22.51 o 
   6   5  16       14.54       10.23     15.78 o 
  -5   6  16       16.15       13.51     12.09 o 
  -4   6  16      159.12      162.78     21.69 o 
  -3   6  16        5.51       19.96     11.79 o 
  -2   6  16        7.57       -7.62      8.15 o 
  -1   6  16       34.80       43.16      7.99 o 
   0   6  16      494.06      516.14     22.37 o 
   1   6  16       33.57       44.67     10.98 o 
   2   6  16        2.19        5.73      6.18 o 
   3   6  16        5.24        4.58      9.40 o 
   4   6  16      206.48      187.62     22.70 o 
   5   6  16       17.60        9.20     14.34 o 
  -4   7  16       26.93       47.21     14.89 o 
  -3   7  16      443.19      386.37     33.21 o 
  -2   7  16       99.84      112.26     13.67 o 
  -1   7  16      159.32      173.60     17.50 o 
   0   7  16        0.27        0.37      6.35 o 
   1   7  16      142.42      161.21     21.78 o 
   2   7  16       97.56      101.60     17.92 o 
   3   7  16      408.05      393.38     33.36 o 
   4   7  16       26.05       51.85     19.15 o 
  -2   8  16       87.05      118.43     18.91 o 
  -1   8  16        0.26       -5.49     12.83 o 
   0   8  16       95.88      111.58     15.58 o 
   1   8  16        0.32        4.55      8.46 o 
   2   8  16       75.34       86.92     20.95 o 
   1   0  17      212.84      202.01     14.22 o 
   2   0  17      338.87      333.31     20.46 o 
   3   0  17       26.14       49.23     11.85 o 
   4   0  17       11.56       15.91      9.31 o 
   5   0  17      224.37      272.64     24.34 o 
   6   0  17       52.93       78.90     15.51 o 
   7   0  17        5.06        1.11     10.27 o 
  -7   1  17       21.88       13.64     14.24 o 
  -6   1  17      243.82      226.40     21.72 o 
  -5   1  17      266.38      279.45     22.13 o 
  -4   1  17      172.58      154.14     15.05 o 
  -3   1  17       93.96       88.73     13.76 o 
  -2   1  17      364.18      341.55     19.61 o 
  -1   1  17      487.81      495.98     23.60 o 
   0   1  17        0.09        3.58      5.58 o 
   1   1  17      573.69      572.31     20.06 o 
   2   1  17      382.31      383.35     21.40 o 
   3   1  17      110.40      120.69     14.42 o 
   4   1  17      161.75      149.75     19.36 o 
   5   1  17      277.62      305.53     23.40 o 
   6   1  17      237.65      265.73     21.88 o 
   7   1  17       23.51       25.43     11.85 o 
  -6   2  17       81.87      115.13     15.99 o 
  -5   2  17       90.99      112.87     15.53 o 
  -4   2  17      121.43       97.91     14.83 o 
  -3   2  17       24.40       17.03      8.68 o 
  -2   2  17      138.23      170.96     16.20 o 
  -1   2  17      317.22      355.91     22.89 o 
   0   2  17      501.48      506.41     19.57 o 
   1   2  17      284.75      245.02     14.18 o 
   2   2  17      167.41      158.78     18.88 o 
   3   2  17       22.97       15.98      8.63 o 
   4   2  17       96.34      105.12     16.29 o 
   5   2  17       59.54       72.26     14.30 o 
   6   2  17       86.11       97.11     16.12 o 
  -6   3  17       31.14       50.06     16.97 o 
  -5   3  17      261.49      279.31     24.02 o 
  -4   3  17       19.09       29.02     11.05 o 
  -3   3  17       29.13       38.75     12.74 o 
  -2   3  17      594.19      621.73     33.02 o 
  -1   3  17      253.15      283.70     20.64 o 
   0   3  17      244.03      235.60     12.95 o 
   1   3  17      266.22      262.85     15.48 o 
   2   3  17      563.87      576.69     31.73 o 
   3   3  17       37.29       40.57     10.75 o 
   4   3  17       17.06       28.63     11.88 o 
   5   3  17      306.53      327.66     26.62 o 
   6   3  17       28.52       24.82     13.60 o 
  -6   4  17        6.99       18.10     10.16 o 
  -5   4  17       62.85       61.29     14.65 o 
  -4   4  17        8.40       16.91     10.52 o 
  -3   4  17       66.61       65.67     14.08 o 
  -2   4  17      493.75      500.33     21.91 o 
  -1   4  17      223.38      249.04     27.29 o 
   0   4  17       20.41       24.45      6.96 o 
   1   4  17      190.90      199.60     12.78 o 
   2   4  17      394.77      379.50     24.57 o 
   3   4  17       59.34       79.45     12.38 o 
   4   4  17        8.51       21.58      8.99 o 
   5   4  17       57.59       62.64     14.09 o 
   6   4  17        4.96       -0.28     10.96 o 
  -5   5  17       92.13       94.45     15.67 o 
  -4   5  17      134.01      159.79     29.86 o 
  -3   5  17       31.15       22.49     12.12 o 
  -2   5  17      255.81      271.62     18.85 o 
  -1   5  17      284.60      279.63     21.13 o 
   0   5  17        0.01        1.59      5.40 o 
   1   5  17      227.04      210.91     17.50 o 
   2   5  17      289.23      293.66     20.53 o 
   3   5  17       28.40       39.05     12.22 o 
   4   5  17      134.51      138.08     18.63 o 
   5   5  17      123.49      109.42     20.71 o 
  -4   6  17       67.75       72.48     16.37 o 
  -3   6  17       21.11       42.68     12.97 o 
  -2   6  17      192.92      204.98     19.08 o 
  -1   6  17       84.83       93.70     13.64 o 
   0   6  17       36.44       31.93      8.79 o 
   1   6  17      125.38      110.17     13.49 o 
   2   6  17      131.48      140.64     18.61 o 
   3   6  17       27.40       27.68     13.06 o 
   4   6  17       58.11      124.87     22.73 o 
  -3   7  17       15.23       27.10     14.21 o 
  -2   7  17      124.42      112.97     22.17 o 
  -1   7  17       54.26       77.58     15.65 o 
   0   7  17        2.87        0.22     10.02 o 
   1   7  17       59.37       54.18     18.46 o 
   2   7  17      152.06      152.28     23.23 o 
   3   7  17       20.82        8.92     11.72 o 
   0   8  17      142.30      124.65     44.29 o 
   0   0  18       20.99       39.77     11.31 o 
   1   0  18      607.61      582.47     29.19 o 
   2   0  18       47.33       40.01      9.62 o 
   3   0  18       31.45       13.93      9.62 o 
   4   0  18       26.04        4.38      8.63 o 
   5   0  18      226.95      215.35     21.23 o 
   6   0  18       22.48       32.24     12.03 o 
  -6   1  18      552.61      581.58     41.55 o 
  -5   1  18       49.15       73.72     15.41 o 
  -4   1  18      286.68      273.64     21.84 o 
  -3   1  18       89.02      103.88     14.70 o 
  -2   1  18      595.26      586.89     29.39 o 
  -1   1  18       63.48       86.25     11.92 o 
   0   1  18     4733.72     4793.49    108.03 o 
   1   1  18       62.55       48.48     10.39 o 
   2   1  18      600.43      583.99     27.69 o 
   3   1  18       89.41       78.97     14.57 o 
   4   1  18      271.76      262.53     20.72 o 
   5   1  18       45.63       45.64     14.63 o 
   6   1  18      570.42      557.27     35.22 o 
  -6   2  18      133.95      174.66     20.03 o 
  -5   2  18      162.69      167.93     18.41 o 
  -4   2  18        2.60       40.61     16.73 o 
  -3   2  18      262.89      267.26     18.48 o 
  -2   2  18       78.23       73.06     12.98 o 
  -1   2  18       72.40       89.50     12.86 o 
   0   2  18       26.23       26.18      6.88 o 
   1   2  18       75.71       96.79      9.49 o 
   2   2  18       78.58       91.68     12.55 o 
   3   2  18      252.27      221.93     17.51 o 
   4   2  18        2.68        2.61     11.67 o 
   5   2  18      163.06      180.00     28.46 o 
   6   2  18      130.81      149.89     23.11 o 
  -5   3  18        1.63       19.67     22.43 o 
  -4   3  18      401.70      402.02     26.17 o 
  -3   3  18       90.02       98.99     15.66 o 
  -2   3  18      932.26      951.35     42.62 o 
  -1   3  18       74.82       69.99     13.24 o 
   0   3  18     1488.78     1424.31     45.56 o 
   1   3  18       73.65       75.72     10.30 o 
   2   3  18      936.00      972.29     44.36 o 
   3   3  18       90.90       95.33     14.37 o 
   4   3  18      376.15      390.91     25.88 o 
   5   3  18        1.29       10.84     12.16 o 
  -5   4  18       17.88       19.96     12.87 o 
  -4   4  18      179.13      174.96     18.68 o 
  -3   4  18      314.19      314.58     20.86 o 
  -2   4  18       13.99       19.29      9.95 o 
  -1   4  18       30.20       53.23     14.84 o 
   0   4  18       62.92       93.06     12.09 o 
   1   4  18       29.23       32.48      8.91 o 
   2   4  18       14.85       22.94     10.79 o 
   3   4  18      326.95      321.73     24.97 o 
   4   4  18      181.85      190.76     17.78 o 
   5   4  18       17.41       10.55     11.03 o 
  -4   5  18      230.31      290.02     68.50 o 
  -3   5  18       11.07       22.55     11.29 o 
  -2   5  18      175.34      185.18     20.94 o 
  -1   5  18      114.45       97.53     13.08 o 
   0   5  18     1106.96     1065.88     39.93 o 
   1   5  18      114.00       89.39     18.55 o 
   2   5  18      186.24      197.77     17.92 o 
   3   5  18       11.04       13.19     11.25 o 
   4   5  18      240.53      264.89     29.56 o 
  -3   6  18      209.92      189.33     24.68 o 
  -2   6  18       36.65       42.77     11.82 o 
  -1   6  18      223.18      258.68     19.38 o 
   0   6  18        7.12       11.34     11.50 o 
   1   6  18      222.39      210.00     29.40 o 
   2   6  18       35.33       18.61     14.34 o 
   3   6  18      224.75      269.11     31.55 o 
  -1   7  18       38.82       50.15     20.48 o 
   0   7  18      494.63      483.03     47.91 o 
   1   0  19     1922.30     1886.00     68.38 o 
   2   0  19       48.55       41.80     10.79 o 
   3   0  19        8.43        9.20      8.52 o 
   4   0  19       81.16       94.41     13.74 o 
   5   0  19      373.30      334.41     26.21 o 
  -5   1  19      502.66      523.67     42.24 o 
  -4   1  19      113.00      151.24     17.32 o 
  -3   1  19       11.72       50.27     16.41 o 
  -2   1  19        6.47       18.38     10.29 o 
  -1   1  19      738.45      733.23     36.88 o 
   0   1  19       15.78       48.37     14.07 o 
   1   1  19      796.92      814.82     37.18 o 
   2   1  19       24.66       57.31     11.83 o 
   3   1  19       13.62       27.61     11.20 o 
   4   1  19      101.45      106.18     16.44 o 
   5   1  19      480.16      463.35     32.85 o 
  -5   2  19      617.78      561.90     37.99 o 
  -4   2  19        8.55       35.71     11.50 o 
  -3   2  19       46.36       84.16     18.29 o 
  -2   2  19      261.55      295.35     24.02 o 
  -1   2  19     1480.51     1503.52     60.86 o 
   0   2  19        0.04       -5.94      9.99 o 
   1   2  19     1473.97     1533.84     56.76 o 
   2   2  19      339.02      317.49     24.34 o 
   3   2  19       55.33       55.69     12.87 o 
   4   2  19        7.27       -4.86     11.73 o 
   5   2  19      610.14      592.14     37.41 o 
  -4   3  19        6.14       12.54      9.02 o 
  -3   3  19      121.38      131.65     17.41 o 
  -2   3  19       37.86       29.20     11.96 o 
  -1   3  19      620.91      635.37     31.26 o 
   0   3  19        0.43        0.54      8.44 o 
   1   3  19      659.09      649.52     32.52 o 
   2   3  19       25.27       23.85     11.61 o 
   3   3  19      107.92      102.50     14.68 o 
   4   3  19        5.69        0.87     10.34 o 
  -4   4  19       14.33       34.17     13.92 o 
  -3   4  19       11.24       -7.60     12.23 o 
  -2   4  19      220.48      232.71     23.58 o 
  -1   4  19      856.90      870.38     42.06 o 
   0   4  19      244.23      225.81     25.03 o 
   1   4  19      830.86      855.52     41.74 o 
   2   4  19      249.07      249.02     22.82 o 
   3   4  19       12.85       13.76      9.40 o 
   4   4  19       29.13       29.11     14.06 o 
  -3   5  19      130.79      144.90     19.04 o 
  -2   5  19      182.14      195.59     21.45 o 
  -1   5  19      288.93      305.52     22.73 o 
   0   5  19        0.10       17.81     12.91 o 
   1   5  19      295.08      246.14     49.07 o 
   2   5  19      167.98      148.97     18.10 o 
   3   5  19      118.56      134.66     19.96 o 
  -2   6  19      118.49      123.54     21.00 o 
  -1   6  19      283.30      291.37     44.75 o 
   0   6  19      101.10       91.03     20.38 o 
   2   6  19      145.02      214.61     40.77 o 
   0   0  20     1451.29     1524.72    134.84 o 
   1   0  20       23.73       17.83     11.37 o 
   2   0  20      166.77      158.18     18.94 o 
   3   0  20       26.81       37.39     12.04 o 
   4   0  20      296.07      271.65     23.53 o 
  -4   1  20        0.17       -4.37      9.23 o 
  -3   1  20       13.10       17.52     10.52 o 
  -2   1  20       72.73       63.99     14.97 o 
  -1   1  20       33.26       30.78     13.13 o 
   0   1  20       65.23       79.66     18.55 o 
   1   1  20       53.62       82.88     18.28 o 
   2   1  20       73.04       90.34     20.98 o 
   3   1  20       14.74        0.98      9.59 o 
   4   1  20        0.24       -4.01     10.20 o 
  -4   2  20      300.96      283.27     24.21 o 
  -3   2  20       41.75       55.57     19.27 o 
  -2   2  20      218.79      235.38     20.87 o 
  -1   2  20       38.48       58.77     23.12 o 
   0   2  20      899.93      960.09     62.28 o 
   1   2  20       38.81       45.43     20.61 o 
   2   2  20      217.36      216.11     20.37 o 
   3   2  20       41.65       11.64     13.07 o 
   4   2  20      271.25      248.88     26.31 o 
  -3   3  20       35.43       93.99     16.82 o 
  -2   3  20        5.15        7.59     10.52 o 
  -1   3  20       55.67       77.36     16.76 o 
   0   3  20       85.07       75.84     16.70 o 
   1   3  20       91.27      116.34     27.10 o 
   2   3  20        5.32        8.51      9.53 o 
   3   3  20       47.03       61.42     14.98 o 
  -3   4  20       23.09       51.20     13.17 o 
  -2   4  20       92.54      100.73     15.81 o 
  -1   4  20      118.21      125.02     17.84 o 
   0   4  20      713.78      755.23     77.07 o 
   1   4  20      117.67      106.93     24.87 o 
   2   4  20      100.34      126.31     20.24 o 
   3   4  20       24.36       22.83     12.83 o 
  -1   5  20       84.48       87.24     14.89 o 
   0   5  20        0.74       -5.43     15.25 o 
   1   5  20      109.85      102.01     34.69 o 
   1   0  21      162.25      212.11     33.46 o 
   2   0  21       96.54      111.36     24.24 o 
   3   0  21       17.86       31.97     14.38 o 
  -3   1  21        7.11        2.83      8.77 o 
  -2   1  21       89.67       81.49     19.18 o 
  -1   1  21      320.09      338.92     35.94 o 
   0   1  21        0.34       18.11     17.84 o 
   1   1  21      353.24      327.22     41.34 o 
   2   1  21       96.39      103.47     31.55 o 
   3   1  21        9.73        8.86      9.59 o 
  -2   2  21       68.05       84.26     22.75 o 
  -1   2  21      213.85      287.81     36.95 o 
   0   2  21       28.66       45.77     23.52 o 
   1   2  21      203.80      224.44     30.13 o 
   2   2  21      105.15       74.56     25.24 o 
  -2   3  21      121.78      129.60     25.70 o 
  -1   3  21      169.96      197.89     29.03 o 
   0   3  21       69.63       75.27     24.48 o 
   1   3  21      180.91      207.04     53.11 o 
   2   3  21      112.92      115.37     34.74 o 
   0   0  22       27.79       -5.39     17.15 o 
   1   0  22      340.91      370.98     50.57 o 
   0   1  22      393.22      382.80     39.15 o 
                                                 
